# Supplementary material for: Genome-wide association study of cardiac troponin I in the general population
Source: Hum Mol Genet. 2021 May 7;30(21):2027–39. doi: 10.1093/hmg/ddab124 (PMC8522636; doi:10.1093/hmg/ddab124)
Supplement: HMG-2021-AM-00007_R1_MOKSNES_SUPP_TABLES_ddab124 [file hmg-2021-am-00007_r1_moksnes_supp_tables_ddab124.xls]

## Sheet: S1
Table S1: Top variants in loci (p-value<5E-8) for high-sensitivity cTnI in a meta-analysis of the HUNT and GS:SFHS studies
Novety level	rsID	Chr:Pos:Ref:Alt	Func.refGene	ExonicFunc.refGene	Gene.refGene	AAChange.refGene	cytoBand	AF	SEAF	Effect Size	SE	P-value	Direction	HetISq	N	Study
Novel	rs1038635450	1:9746672:C:T	intronic	.	CLSTN1	.	1p36.22	0.0002	0	1.73	0.28	4.46e-10	+?	.	29839	HUNT
Novel	rs879020512	1:10946454:G:A	downstream	.	C1orf127	.	1p36.22	0.0002	0	1.61	0.26	7.07e-10	+?	.	29839	HUNT
Novel	rs1029893635	1:11460608:C:T	intergenic	.	UBIAD1;DISP3	.	1p36.22	0.0002	0	1.64	0.26	2.48e-10	+?	.	29839	HUNT
Novel	rs7650482	3:12800305:A:G	intronic	R2=0.91with nonsynonymous SNP	CAND2	.	3p25.2	0.6418	0.0135	0.04	0.01	4.47e-10	++	0	48115	Both
Known	rs12331618	4:186218785:A:G	intergenic	R2=1.0 with nonsynonymous SNP	CYP4V2;KLKB1	.	4q35.2	0.5214	0.0106	0.04	0.01	1.58e-12	++	77.7	48115	Both
Novel	rs2731672	5:177415473:T:C	intergenic	.	F12;GRK6	.	5q35.3	0.7389	0.0084	0.05	0.01	9.14e-14	++	0	48115	Both
Novel	rs9391746	6:32715903:G:T	intergenic	.	HLA-DQB1;HLA-DQA2	.	6p21.32	0.0718	0.0058	0.08	0.01	1.47e-08	++	0	48115	Both
Known	rs2270552	10:74103992:C:T	intronic	.	VCL	.	10q22.2	0.6766	0.0237	-0.06	0.01	2.66e-19	--	0	48115	Both
Novel	rs7080536	10:113588287:G:A	exonic	nonsynonymous SNP	HABP2	HABP2:NM_001177660:exon13:c.G1523A:p.G508E,HABP2:NM_004132:exon13:c.G1601A:p.G534E	10q25.3	0.0431	0.0054	-0.1	0.01	1.16e-12	--	0	48115	Both
Known	rs7481951	11:22250324:A:T	exonic	nonsynonymous SNP	ANO5	ANO5:NM_001142649:exon10:c.A963A:p.L321L,ANO5:NM_213599:exon10:c.A966A:p.L322L	11p14.3	0.5911	0.0029	0.05	0.01	2.66e-19	++	0	48115	Both
Novel	rs943678528	13:36988470:G:A	intronic	.	ALG5	.	13q13.3	0.0002	0	2.6	0.46	2.06e-08	+?	.	29839	HUNT
Novel	rs4283165	14:103137158:G:A	3’UTR	R2=0.65 with nonsynonymous SNP	TNFAIP2	.	14q32.32	0.6455	0.002	0.04	0.01	6.88e-09	++	0	48115	Both
Novel	rs8024538	15:84825188:A:T	intronic	.	ALPK3	.	15q25.3	0.528	0.0116	0.03	0.01	5.72e-09	++	12.1	48115	Both
Novel	rs1310378788	16:16807788:A:G	intergenic	.	PKD1P4-NPIPA8;XYLT1	.	16p12.3	0.0005	0	1.63	0.28	6.82e-09	+?	.	29839	HUNT
Known (not found in HUNT)	rs150576813	17:64562677:C:T	intronic	.	SMURF2	.	17q23.3	0.0006	0	-1.9	0.31	3.2e-10	?-	.	18276	GS:SFHS
Novel	rs1801690	17:66212167:C:G	exonic	nonsynonymous SNP	APOH	APOH:NM_000042:exon8:c.G1004G:p.W335W	17q24.2	0.0597	0.0058	0.1	0.01	1e-14	++	0	48115	Both
Novel	rs1030608840	17:73825865:G:T	ncRNA_intronic	.	LINC00469	.	17q25.1	0.0004	0	1.12	0.2	1.28e-08	+?	.	29839	HUNT
Novel	rs151313792	18:36681510:G:A	exonic	nonsynonymous SNP	FHOD3	FHOD3:NM_001281739:exon12:c.G1385A:p.R462Q,FHOD3:NM_025135:exon12:c.G1385A:p.R462Q,FHOD3:NM_001281740:exon15:c.G1910A:p.R637Q	18q12.2	0.0044	0.0002	0.26	0.05	1.45e-08	++	55	48115	Both
Known	rs12604424	18:59353974:T:C	intronic	R2=1.0 with nonsynonymous SNP	LMAN1	.	18q21.32	0.1303	0.0156	0.06	0.01	9.74e-12	++	86.3	48115	Both
Novel	rs781899294	X:37474727:C:G	intergenic	.	PRRG1;LANCL3	.	Xp21.1	0.0004	0	1.04	0.19	3.94e-08	+?	.	29839	HUNT
Novel	rs757950913	X:38016126:C:T	intronic	.	SYTL5	.	Xp11.4	0.0003	0	1.03	0.19	4.62e-08	+?	.	29839	HUNT
Novel	rs782029351	X:114701158:T:G	intronic	.	HTR2C	.	Xq23	0.0002	0	1.3	0.23	1.74e-08	+?	.	29839	HUNT
Novel	rs998878365	X:152228723:T:C	intronic	.	GABRA3	.	Xq28	0.0002	0	1.22	0.22	2.17e-08	+?	.	29839	HUNT
Novel	rs1160557678	X:153748811:G:A	intergenic	.	ABCD1;PLXNB3	.	Xq28	0.0003	0	1.23	0.21	5.67e-09	+?	.	29839	HUNT
Variants are given as rsID and chromosome (Chr), position in GRCh38 (Pos), reference allele (Ref) and alternate allele (Alt). Allele frequency (AF) with standard error (SEAF), and effect size with standard error (SE) correspond to the alternate allele.

## Sheet: S2
Table S2: Study Descriptives: cTnI concentration
	cTnI concentration (ng/L)					Age (years)				Sex (% male/female)
	Min	Max	IQR	Median	N	Min	Max	IQR	Median
HUNT	0	850.28	1.4, 4.4	2.5	29839	20	103	47, 70	59	45/55
GS:SFHS	0.6	1004.5	0.6, 3.1	1.9	18276	18	99	37, 59	49	42/58

## Sheet: S3
Table S3: Study Descriptives: Change in cTnI over time (HUNT)
cTnI difference / follow-up time (ng/(L*years))					Age at follow-up start (years)				Follow-up time (years)				Sex (% male/female)
Min	Max	IQR	Median	N	Min	Max	IQR	Median	Min	Max	IQR	Median
-51.77	38.15	-0.18, -0.01	-0.1	5178	20	94.5	36.6, 63.6	48.6	9.72	11.76	10.34, 11.00	10.55	45/55

## Sheet: S4
Table S4: Sensitivity analysis in HUNT
Variant		Reference (no exclusions)			Excluding 5 253 individuals with comorbidities
rsID	Chr:Pos:Ref:Alt	Effect Size	SE	P-value	Effect Size	SE	P-value
rs7650482	3:12800305:A:G	0.04	0.01	1.14e-07	0.04	0.01	1.28e-05
rs12331618	4:186218785:A:G	0.03	0.01	7.16e-05	0.03	0.01	9.02e-05
rs2731672	5:177415473:T:C	0.05	0.01	1.11e-08	0.06	0.02	2.29e-09
rs9391746	6:32715903:G:T	0.09	0.02	7.12e-06	0.08	0.02	0.000295
rs2270552	10:74103992:C:T	-0.06	0.01	9.05e-12	-0.05	0.01	8.17e-09
rs7080536	10:113588287:G:A	-0.1	0.02	8.49e-07	-0.1	0.02	9.25e-06
rs7481951	11:22250324:A:T	0.05	0.01	2.49e-10	0.06	0.01	3.5e-11
rs4283165	14:103137158:G:A	0.03	0.01	0.000126	0.04	0.01	1.18e-05
rs8024538	15:84825188:A:T	0.03	0.01	0.000186	0.03	0.01	0.000109
rs1801690	17:66212167:C:G	0.1	0.02	5.31e-11	0.12	0.02	7.2e-12
rs151313792	18:36681510:G:A	0.32	0.06	1.82e-07	0.31	0.07	5.65e-06
rs12604424	18:59353974:T:C	0.04	0.01	0.00255	0.05	0.01	0.000451
Genomic variants are given as rsID and chromosome (Chr), position in genome build GRCh38 (Pos), reference allele (Ref) and alternate allele (Alt). Effect sizes with standard errors (SE) correspond to the alternate allele. The comorbidities that qualified for exclusion in the sensitivity analysis were impaired kidney function or a history of heart failure, cardiomyopathy, atrial fibrillation or di…

## Sheet: S5
Table S5: Suggestive loci (p-value<1E-6) potentially associated with temporal changes in cTnI level
rsID	Chr:Pos:Ref:Alt	MAF	AF	CHISQ	Effect Size	SE	P-value	LOG10P	Func.refGene	Gene.refGene	GeneDetail.refGene	cytoBand	Xref.refGene
rs186589516	4:140267353:G:A	0.0011	0.0011	28.46	1.65	0.31	9.5e-08	7.02	intronic	SCOC	.	4q31.1	.
rs778116904	4:143906797:T:A	0.001	0.001	27.24	1.67	0.32	1.8e-07	6.74	intergenic	GYPE;LOC101927636	dist=1238;dist=5534	4q31.21	.
rs570992006	4:144595678:TA:T	0.001	0.001	26.18	1.63	0.32	3.1e-07	6.51	intergenic	GYPA;HHIP-AS1	dist=454960;dist=47237	4q31.21	.
rs200994624	5:132706349:T:TA	0.0332	0.0332	24.01	0.27	0.06	9.6e-07	6.02	intronic	KIF3A	.	5q31.1	.
rs117056592	10:28864953:A:G	0.0016	0.0016	24.76	1.3	0.26	6.5e-07	6.19	intronic	C10orf126	.	10p12.1	.
rs61483094	13:81513010:G:A	0.0606	0.0606	24.54	0.2	0.04	7.3e-07	6.14	intergenic	LINC00564;NONE	dist=286027;dist=NONE	13q31.1	.
rs36067839	16:60476932:G:C	0.2578	0.2578	24.43	-0.11	0.02	7.7e-07	6.11	intergenic	NPAP1L;MIR4426	dist=117139;dist=578775	16q21	.
rs181968393	17:35825920:C:T	0.0017	0.0017	26.21	1.48	0.29	3.1e-07	6.51	intronic	TAF15	.	17q12	Chondrosarcoma, extraskeletal myxoid
rs6640588	X:10020599:C:G	0.0443	0.0443	24.63	0.26	0.05	6.9e-07	6.16	intergenic	NONE;NONE	dist=NONE;dist=NONE	.	.
Variants are given as rsID and chromosome (Chr), position in GRCh38 (Pos), reference allele (Ref) and alternate allele (Alt). Allele frequency (AF) and effect size with standard error (SE) correspond to the alternate allele.

## Sheet: S6
Table S6: Genes prioritized by DEPICT
Locus	Nr of genes in locus	Chromosome and position (GRCh38)	GWAS P-value	Ensembl gene ID	Gene symbol	Nominal P value	Gene closest to lead SNP	Top cis eQTL SNP (Westra et al. Nature Genetics 2014)	FDR
rs10509982;rs7080536	2	chr10:113550837-113664046	1.16e-12	ENSG00000197893	NRAP	1.03e-05	TRUE	-	<=0.01
rs7183401	7	chr15:84600986-84873482	6.27e-09	ENSG00000136383	ALPK3	9.08e-05	TRUE	-	<=0.01
rs56143221;rs7098444	9	chr10:73644881-73874585	9.2e-11	ENSG00000166317	SYNPO2L	0.000104	FALSE	-	<=0.01
rs112087357	7	chr1:26051304-26278808	7.99e-06	ENSG00000158022	TRIM63	0.000188	FALSE	-	<0.05
rs1008555	1	chr21:17793484-18267373	3.37e-06	ENSG00000154645	CHODL	0.000493	FALSE	rs1888404	<0.05
rs7650482	2	chr3:12733525-12871916	4.47e-10	ENSG00000144712	CAND2	0.000574	TRUE	rs6806919	<0.05
rs115594777;rs78743375	35	chr3:50155045-51903370	3.42e-06	ENSG00000179564	LSMEM2	0.00067	FALSE	-	<0.05
rs1123534	2	chr9:94726701-95317709	2.84e-07	ENSG00000148120	AOPEP	0.00138	TRUE	-	<0.05
rs7233014	1	chr18:36297739-36780055	3.02e-06	ENSG00000134775	FHOD3	0.00142	FALSE	-	<0.05
rs11001090;rs1416101;rs187333189;rs2270552;rs71471657;rs72818552	3	chr10:73998114-74709303	2.66e-19	ENSG00000035403	VCL	0.00174	TRUE	rs2279648;rs2279648	<0.05
Genes are prioritized based on similarity to genes in other cTnI loci (p-value < 1E-5) and filtered by false discovery rate (FDR) <0.05.

## Sheet: S7
Table S7: DEPICT: Top five tissue types most enriched with expression of genes in cTnI associated genetic loci
MeSH term	Name	MeSH first level term	MeSH second level term	Nominal P value	FDR	Tissue-specific expression Z score gene 1	Tissue-specific expression Z score gene 2	Tissue-specific expression Z score gene 3	Tissue-specific expression Z score gene 4	Tissue-specific expression Z score gene 5	Tissue-specific expression Z score gene 6	Tissue-specific expression Z score gene 7	Tissue-specific expression Z score gene 8	Tissue-specific expression Z score gene 9	Tissue-specific expression Z score gene 10
A07.541	Heart	Cardiovascular System	Heart	0.00147	>=0.20	CFAP61 (5.8)	NRAP (4.7)	SYNPO2L (4.7)	TRIM63 (4.5)	CTNNA3 (4.0)	ALPK3 (3.6)	FHOD3 (3.1)	ANO5 (3.0)	MAPKAPK3 (2.8)	CCDC155 (2.6)
A07.541.560	Heart Ventricles	Cardiovascular System	Heart	0.00228	>=0.20	CFAP61 (6.9)	NRAP (5.3)	SYNPO2L (5.0)	TRIM63 (4.9)	CTNNA3 (4.4)	ALPK3 (3.9)	FHOD3 (3.4)	MAPKAPK3 (3.2)	CEP85 (3.1)	ANO5 (3.1)
A10.690	Muscles	Tissues	Muscles	0.00449	>=0.20	NRAP (4.1)	TRIM63 (3.5)	SYNPO2L (3.3)	LSMEM2 (3.0)	ALPK3 (2.9)	CEP85 (2.9)	ANO5 (2.8)	PCNT (2.6)	CAND2 (2.4)	MEF2C (2.4)
A07.541.358	Heart Atria	Cardiovascular System	Heart	0.00801	>=0.20	SYNPO2L (5.5)	TRIM63 (4.8)	ANO5 (4.0)	CTNNA3 (3.9)	ALPK3 (3.2)	CAND2 (3.0)	GRRP1 (2.9)	NRAP (2.7)	FHOD3 (2.7)	PI16 (2.4)
A07.541.358.100	Atrial Appendage	Cardiovascular System	Heart	0.01	>=0.20	SYNPO2L (5.5)	TRIM63 (4.9)	CTNNA3 (4.3)	ANO5 (4.2)	ALPK3 (3.2)	CAND2 (3.1)	GRRP1 (2.9)	NRAP (2.8)	FHOD3 (2.7)	FAM177A1 (2.5)
The p-value cut-off for cTnI associated loci was set to 1×10-5. FDR: false discovery rate

## Sheet: S8
Table S8: DEPICT: Top five gene sets most enriched with genes in cTnI associated genetic loci
Original gene set ID	Original gene set description	Nominal P value	FDR	Reconstituted gene set Z score gene 1	Reconstituted gene set Z score gene 2	Reconstituted gene set Z score gene 3	Reconstituted gene set Z score gene 4	Reconstituted gene set Z score gene 5	Reconstituted gene set Z score gene 6	Reconstituted gene set Z score gene 7	Reconstituted gene set Z score gene 8	Reconstituted gene set Z score gene 9	Reconstituted gene set Z score gene 10
GO:0043034	costamere	1.13e-05	>=0.20	VCL (4.9)	CAMK2G (3.7)	FHOD3 (3.1)	NRAP (2.6)	ALPK3 (2.6)	TRIM63 (2.5)	SYNPO2L (2.5)	CEP112 (2.5)	DOCK3 (2.4)	CCBE1 (2.4)
MP:0000278	abnormal myocardial fiber morphology	1.42e-05	>=0.20	SYNPO2L (8.4)	TRIM63 (6.3)	NRAP (6.3)	ALPK3 (4.8)	CAND2 (3.8)	FHOD3 (3.4)	ANO5 (2.2)	CTNNA3 (2.2)	MAPKAPK3 (2.0)	VCL (1.8)
GO:0007517	muscle organ development	2.6e-05	>=0.20	NRAP (4.5)	ALPK3 (4.3)	TRIM63 (4.1)	C9orf3 (4.1)	SYNPO2L (4.0)	CHODL (3.9)	CAND2 (3.6)	MEF2C (2.9)	CTNNA3 (2.6)	LOC646588 (2.2)
GO:0061061	muscle structure development	4.09e-05	>=0.20	NRAP (4.8)	ALPK3 (4.2)	TRIM63 (4.1)	SYNPO2L (4.0)	CAND2 (3.9)	AOPEP (3.9)	CHODL (3.7)	MEF2C (3.2)	CTNNA3 (2.6)	ANO5 (2.3)
ENSG00000173402	DAG1 PPI subnetwork	4.38e-05	>=0.20	SYNPO2L (2.6)	CAMK2G (2.5)	SEMA3F (2.4)	ZNF592 (2.3)	ALPK3 (2.2)	IQCF5-AS1 (2.2)	CTNNA3 (2.0)	PCNT (2.0)	CFAP61 (1.9)	LSMEM2 (1.8)
The p-value cut-off for cTnI associated loci was set to 1×10-5. FDR: false discovery rate.

## Sheet: S9
Table S9: 95% Credible Sets (CS) for causal variants as given from fine-mapping of the 12 cTnI loci with SuSiE
Chr	StartPos	EndPos	N	Index variant in CS	Missense variant in CS	Frameshift variant in CS	UTR (5’ or 3’) variant in CS	95% Credible Set For Causal Variants
3	12299435	13307323	5	3:12800305:A:G	3:12807323:T:C			3:12799435:T:C, 3:12800305:A:G, 3:12800724:T:G, 3:12805308:A:G, 3:12807323:T:C
4	185694791	186762348	25	4:186218785:A:G	4:186236880:G:A			4:186218785:A:G,4:186220857:CA:C,4:186222648:T:G,4:186224068:G:C,4:186226979:G:T,4:186227233:C:T,4:186228386:G:A,4:186229324:A:G,4:186229556:A:T,4:186230988:C:T,4:186231173:A:T,4:186231504:T:C,4:186232632:T:C,4:186233118:T:TAA,4:186236304:T:G,4:186236880:G:A,4:186237354:C:T, 4:186237768:G:C, 4:186240347:G:A, 4:186242458:G:T, 4:186242460:C:T, 4:186243195:G:A, 4:186243245:C:T, 4:186248013:C:T, 4:18…
5	176900814	177915473	6				5:177409531:A:G	5:177409531:A:G, 5:177412889:T:G, 5:177412897:T:C, 5:177413083:G:GC, 5:177414338:T:C, 5:177415473:T:C
6	32215903	33215903	64*					6:32450160:C:T, 6:32450411:G:T, 6:32451339:A:G, 6:32451427:G:A, 6:32452217:G:A, 6:32453568:G:A, 6:32455418:G:A, 6:32458578:G:A, 6:32459096:T:C, 6:32462591:C:A, 6:32668951:G:A, 6:32669359:C:T, 6:32682324:C:A, 6:32684394:C:A, 6:32685194:G:A, 6:32686078:G:A, 6:32687085:GA:G, 6:32687536:TAAAAC:T, 6:32687945:A:G, 6:32690116:A:T, 6:32690139:T:C, 6:32690578:A:G, 6:32690583:T:C, 6:32690833:G:T, 6:3269098…
10	73209890	75135490	64					10:73709333:A:G, 10:73713946:G:C, 10:73714029:A:C, 10:73714850:ATT:A, 10:73717540:A:G, 10:73723834:A:C, 10:73727164:T:TA, 10:73738909:G:T, 10:73744991:GACCT:G, 10:73749561:G:T, 10:73752694:G:C, 10:73759564:T:C, 10:73765001:C:G, 10:73766241:A:G, 10:73774730:C:T, 10:73778893:C:G, 10:73785493:A:G, 10:73788268:A:G, 10:73799109:G:A, 10:73802158:T:C, 10:73809088:C:T, 10:73812345:G:C, 10:73812443:G:C, 1…
10	73209890	75135490	15				10:74121589:G:T	10:74091491:G:A, 10:74105307:G:A, 10:74107171:C:A, 10:74107856:C:T, 10:74109307:T:C, 10:74111132:C:G, 10:74113407:C:T, 10:74113881:C:T, 10:74114134:C:T, 10:74115458:T:G, 10:74117387:C:G, 10:74121589:G:T, 10:74130145:A:G, 10:74133731:T:C, 10:74169750:T:A
10	112914504	114199881	1	10:113588287:G:A	10:113588287:G:A			10:113588287:G:A
11	21654131	22838885	4	11:22250324:A:T	11:22250324:A:T			11:22199694:C:A, 11:22205302:A:G, 11:22205338:T:C, 11:22250324:A:T
11	21654131	22838885	2			11:22221100:C:CA		11:22221100:C:CA,11:22597096:T:C
14	102629660	103637159	11	14:103137158:G:A	14:103127613:C:G		14:103137158:G:A	14:103127613:C:G,14:103129660:G:C,14:103130151:G:A,14:103130272:T:A,14:103134419:G:A,14:103137158:G:A,14:103137232:C:T,14:103146225:T:G
15	84131400	85329414	52	15:84825188:A:T				15:84631400:G:A,15:84631524:C:T,15:84632519:A:G,15:84635039:A:G,15:84654022:T:C,15:84655131:G:T,15:84661669:G:A,15:84662223:T:A,15:84671998:C:T,15:84672152:C:G,15:84676407:C:T,15:84690617:TA:T,15:84695892:A:T,15:84699298:G:A,15:84710027:C:T,15:84712154:T:C,15:84712241:TA:T,15:84717037:A:G,15:84730649:G:A,15:84733704:C:T,15:84734657:G:A,15:84737633:G:A,15:84739161:CTG:C,15:84739404:C:T,15:84754562…
17	65634676	66773143	23	17:66212167:C:G	17:66212167:C:G			17:66134676:G:A,17:66135592:A:G,17:66136049:A:G,17:66136728:G:A,17:66138565:T:G,17:66142666:G:A,17:66144550:G:A,17:66151258:C:T,17:66154112:G:A,17:66179997:T:A,17:66183113:T:G,17:66184276:C:T,17:66185678:C:T,17:66187595:A:G,17:66189867:C:CA,17:66190870:C:T,17:66194566:A:C,17:66194802:G:T,17:66212167:C:G,17:66245588:G:A,17:66247846:C:G,17:66248660:C:A,17:66249003:T:C
18	36181510	37431922	2	18:36681510:G:A	18:36681510:G:A			18:36681510:G:A, 18:36931922:A:G
18	58821698	59943578	11	18:59353974:T:C	18:59333237:T:A			18:59321698:A:G,18:59333237:T:A,18:59342537:T:C,18:59343563:T:C,18:59344798:A:C,18:59348568:T:A,18:59353974:T:C,18:59363410:C:T,18:59373561:T:C,18:59376672:C:T,18:59383222:T:A
95% Credible sets are given for regions between positions StartPos and EndPos (GRCh38) on each chromosome (Chr). The number of variants (N) as well as any index, missense, frameshift and untranslated region (UTR) variants are given per credible set.
*HLA region

## Sheet: S10
Table S10: Annotation of variants in SuSiE 95% credible sets
Index cTnI variants from meta-analysis are marked in bold.
Variant	Func.refGene	Gene.refGene	GeneDetail.refGene	ExonicFunc.refGene	AAChange.refGene	Xref.refGene	cytoBand	ExAC_ALL	ExAC_AFR	ExAC_AMR	ExAC_EAS	ExAC_FIN	ExAC_NFE	ExAC_OTH	ExAC_SAS	avsnp147	SIFT_score	SIFT_pred	Polyphen2_HDIV_score	Polyphen2_HDIV_pred	Polyphen2_HVAR_score	Polyphen2_HVAR_pred	LRT_score	LRT_pred	MutationTaster_score	MutationTaster_pred	MutationAssessor_score	MutationAssessor_pred	FATHMM_score	FATHMM_pred	PROVEAN_score	PROVEAN_pred	VEST3_score	CADD_raw	CADD_phred	DANN_score	fathmm-MKL_coding_score	fathmm-MKL_coding_pred	MetaSVM_score	MetaSVM_pred	MetaLR_score	MetaLR_pred	integrated_fitCons_score	integrated_confidence_value	GERP++_RS	phyloP7way_vertebrate	phyloP20way_mammalian	phastCons7way_vertebrate	phastCons20way_mammalian
3:12799435:T:C	intronic	CAND2	.	.	.	.	3p25.2	.	.	.	.	.	.	.	.	rs6810325	.	.	.	.	.	.	.	.	.	.	.	.	.	.	.	.	.	.	.	.	.	.	.	.	.	.	.	.	.	.	.	.	.
3:12800305:A:G	intronic	CAND2	.	.	.	.	3p25.2	.	.	.	.	.	.	.	.	rs7650482	.	.	.	.	.	.	.	.	.	.	.	.	.	.	.	.	.	.	.	.	.	.	.	.	.	.	.	.	.	.	.	.	.
3:12800724:T:G	intronic	CAND2	.	.	.	.	3p25.2	.	.	.	.	.	.	.	.	rs4642101	.	.	.	.	.	.	.	.	.	.	.	.	.	.	.	.	.	.	.	.	.	.	.	.	.	.	.	.	.	.	.	.	.
3:12805308:A:G	intronic	CAND2	.	.	.	.	3p25.2	.	.	.	.	.	.	.	.	rs4034944	.	.	.	.	.	.	.	.	.	.	.	.	.	.	.	.	.	.	.	.	.	.	.	.	.	.	.	.	.	.	.	.	.
3:12807323:T:C	exonic	CAND2	.	nonsynonymous SNV	CAND2:NM_001162499:exon3:c.T230C:p.V77A	.	3p25.2	0.5741	0.9232	0.4806	0.3103	0.6103	0.6522	0.5875	0.4087	rs11718898	0.502	T	0	B	0	B	.	.	1	P	0	N	-0.1	T	1.4	N	0.042	1.109	11.26	0.978	0.853	D	-0.981	T	0	T	0.632	0	3.85	-2.035	-0.236	0.996	0.995
4:186218785:A:G	intergenic	CYP4V2;KLKB1	dist=5322;dist=8722	.	.	.	4q35.2	.	.	.	.	.	.	.	.	rs12331618	.	.	.	.	.	.	.	.	.	.	.	.	.	.	.	.	.	.	.	.	.	.	.	.	.	.	.	.	.	.	.	.	.
4:186220857:CA:C	intergenic	CYP4V2;KLKB1	dist=7394;dist=6649	.	.	.	4q35.2	.	.	.	.	.	.	.	.	rs34970894	.	.	.	.	.	.	.	.	.	.	.	.	.	.	.	.	.	.	.	.	.	.	.	.	.	.	.	.	.	.	.	.	.
4:186222648:T:G	intergenic	CYP4V2;KLKB1	dist=9185;dist=4859	.	.	.	4q35.2	.	.	.	.	.	.	.	.	rs11132382	.	.	.	.	.	.	.	.	.	.	.	.	.	.	.	.	.	.	.	.	.	.	.	.	.	.	.	.	.	.	.	.	.
4:186224068:G:C	intergenic	CYP4V2;KLKB1	dist=10605;dist=3439	.	.	.	4q35.2	.	.	.	.	.	.	.	.	rs4862669	.	.	.	.	.	.	.	.	.	.	.	.	.	.	.	.	.	.	.	.	.	.	.	.	.	.	.	.	.	.	.	.	.
4:186226979:G:T	upstream	KLKB1	dist=528	.	.	Fletcher factor (prekallikrein) deficiency, Autosomal recessive	4q35.2	.	.	.	.	.	.	.	.	rs2048	.	.	.	.	.	.	.	.	.	.	.	.	.	.	.	.	.	.	.	.	.	.	.	.	.	.	.	.	.	.	.	.	.
4:186227233:C:T	upstream	KLKB1	dist=274	.	.	Fletcher factor (prekallikrein) deficiency, Autosomal recessive	4q35.2	.	.	.	.	.	.	.	.	rs4253238	.	.	.	.	.	.	.	.	.	.	.	.	.	.	.	.	.	.	.	.	.	.	.	.	.	.	.	.	.	.	.	.	.
4:186228386:G:A	intronic	KLKB1	.	.	.	Fletcher factor (prekallikrein) deficiency, Autosomal recessive	4q35.2	.	.	.	.	.	.	.	.	rs1912826	.	.	.	.	.	.	.	.	.	.	.	.	.	.	.	.	.	.	.	.	.	.	.	.	.	.	.	.	.	.	.	.	.
4:186229324:A:G	intronic	KLKB1	.	.	.	Fletcher factor (prekallikrein) deficiency, Autosomal recessive	4q35.2	.	.	.	.	.	.	.	.	rs3775298	.	.	.	.	.	.	.	.	.	.	.	.	.	.	.	.	.	.	.	.	.	.	.	.	.	.	.	.	.	.	.	.	.
4:186229556:A:T	intronic	KLKB1	.	.	.	Fletcher factor (prekallikrein) deficiency, Autosomal recessive	4q35.2	.	.	.	.	.	.	.	.	rs1511801	.	.	.	.	.	.	.	.	.	.	.	.	.	.	.	.	.	.	.	.	.	.	.	.	.	.	.	.	.	.	.	.	.
4:186230988:C:T	intronic	KLKB1	.	.	.	Fletcher factor (prekallikrein) deficiency, Autosomal recessive	4q35.2	.	.	.	.	.	.	.	.	rs4241815	.	.	.	.	.	.	.	.	.	.	.	.	.	.	.	.	.	.	.	.	.	.	.	.	.	.	.	.	.	.	.	.	.
4:186231173:A:T	intronic	KLKB1	.	.	.	Fletcher factor (prekallikrein) deficiency, Autosomal recessive	4q35.2	.	.	.	.	.	.	.	.	rs4241816	.	.	.	.	.	.	.	.	.	.	.	.	.	.	.	.	.	.	.	.	.	.	.	.	.	.	.	.	.	.	.	.	.
4:186231504:T:C	intronic	KLKB1	.	.	.	Fletcher factor (prekallikrein) deficiency, Autosomal recessive	4q35.2	.	.	.	.	.	.	.	.	rs4241817	.	.	.	.	.	.	.	.	.	.	.	.	.	.	.	.	.	.	.	.	.	.	.	.	.	.	.	.	.	.	.	.	.
4:186232632:T:C	intronic	KLKB1	.	.	.	Fletcher factor (prekallikrein) deficiency, Autosomal recessive	4q35.2	.	.	.	.	.	.	.	.	rs4241818	.	.	.	.	.	.	.	.	.	.	.	.	.	.	.	.	.	.	.	.	.	.	.	.	.	.	.	.	.	.	.	.	.
4:186233118:T:TAA	intronic	KLKB1	.	.	.	Fletcher factor (prekallikrein) deficiency, Autosomal recessive	4q35.2	.	.	.	.	.	.	.	.	rs3836616	.	.	.	.	.	.	.	.	.	.	.	.	.	.	.	.	.	.	.	.	.	.	.	.	.	.	.	.	.	.	.	.	.
4:186236304:T:G	intronic	KLKB1	.	.	.	Fletcher factor (prekallikrein) deficiency, Autosomal recessive	4q35.2	.	.	.	.	.	.	.	.	rs4253252	.	.	.	.	.	.	.	.	.	.	.	.	.	.	.	.	.	.	.	.	.	.	.	.	.	.	.	.	.	.	.	.	.
4:186236880:G:A	exonic	KLKB1	.	nonsynonymous SNV	KLKB1:NM_000892:exon5:c.G428A:p.S143N,KLKB1:NM_001318394:exon6:c.G314A:p.S105N	Fletcher factor (prekallikrein) deficiency, Autosomal recessive	4q35.2	0.5365	0.7374	0.6354	0.6668	0.566	0.5037	0.5165	0.394	rs3733402	1	T	0	B	0.001	B	0	N	1	P	.	.	-2.33	D	2.8	N	0.108	-0.718	0.065	0.166	0.001	N	-1.014	T	0	T	0.554	0	4.91	0.125	0.168	0.183	0.293
4:186237354:C:T	intronic	KLKB1	.	.	.	Fletcher factor (prekallikrein) deficiency, Autosomal recessive	4q35.2	.	.	.	.	.	.	.	.	rs4253254	.	.	.	.	.	.	.	.	.	.	.	.	.	.	.	.	.	.	.	.	.	.	.	.	.	.	.	.	.	.	.	.	.
4:186237768:G:C	intronic	KLKB1	.	.	.	Fletcher factor (prekallikrein) deficiency, Autosomal recessive	4q35.2	.	.	.	.	.	.	.	.	rs4253255	.	.	.	.	.	.	.	.	.	.	.	.	.	.	.	.	.	.	.	.	.	.	.	.	.	.	.	.	.	.	.	.	.
4:186240347:G:A	intronic	KLKB1	.	.	.	Fletcher factor (prekallikrein) deficiency, Autosomal recessive	4q35.2	.	.	.	.	.	.	.	.	rs35984397	.	.	.	.	.	.	.	.	.	.	.	.	.	.	.	.	.	.	.	.	.	.	.	.	.	.	.	.	.	.	.	.	.
4:186242458:G:T	intronic	KLKB1	.	.	.	Fletcher factor (prekallikrein) deficiency, Autosomal recessive	4q35.2	.	.	.	.	.	.	.	.	rs4253271	.	.	.	.	.	.	.	.	.	.	.	.	.	.	.	.	.	.	.	.	.	.	.	.	.	.	.	.	.	.	.	.	.
4:186242460:C:T	intronic	KLKB1	.	.	.	Fletcher factor (prekallikrein) deficiency, Autosomal recessive	4q35.2	.	.	.	.	.	.	.	.	rs4253272	.	.	.	.	.	.	.	.	.	.	.	.	.	.	.	.	.	.	.	.	.	.	.	.	.	.	.	.	.	.	.	.	.
4:186243195:G:A	intronic	KLKB1	.	.	.	Fletcher factor (prekallikrein) deficiency, Autosomal recessive	4q35.2	.	.	.	.	.	.	.	.	rs4253281	.	.	.	.	.	.	.	.	.	.	.	.	.	.	.	.	.	.	.	.	.	.	.	.	.	.	.	.	.	.	.	.	.
4:186243245:C:T	intronic	KLKB1	.	.	.	Fletcher factor (prekallikrein) deficiency, Autosomal recessive	4q35.2	.	.	.	.	.	.	.	.	rs4253282	.	.	.	.	.	.	.	.	.	.	.	.	.	.	.	.	.	.	.	.	.	.	.	.	.	.	.	.	.	.	.	.	.
4:186248013:C:T	intronic	KLKB1	.	.	.	Fletcher factor (prekallikrein) deficiency, Autosomal recessive	4q35.2	.	.	.	.	.	.	.	.	rs1973612	.	.	.	.	.	.	.	.	.	.	.	.	.	.	.	.	.	.	.	.	.	.	.	.	.	.	.	.	.	.	.	.	.
4:186253529:A:G	intronic	KLKB1	.	.	.	Fletcher factor (prekallikrein) deficiency, Autosomal recessive	4q35.2	.	.	.	.	.	.	.	.	rs4253311	.	.	.	.	.	.	.	.	.	.	.	.	.	.	.	.	.	.	.	.	.	.	.	.	.	.	.	.	.	.	.	.	.
5:177409531:A:G	UTR5	F12	NM_000505:c.-4T>C	.	.	Angioedema, hereditary, type III, Autosomal dominant;Factor XII deficiency, Autosomal recessive	5q35.3	0.6546	0.556	0.5417	0.252	0.736	0.7598	0.7065	0.5457	rs1801020	.	.	.	.	.	.	.	.	.	.	.	.	.	.	.	.	.	.	.	.	.	.	.	.	.	.	.	.	.	.	.	.	.
5:177412889:T:G	intergenic	F12;GRK6	dist=3313;dist=13787	.	.	.	5q35.3	.	.	.	.	.	.	.	.	rs2731674	.	.	.	.	.	.	.	.	.	.	.	.	.	.	.	.	.	.	.	.	.	.	.	.	.	.	.	.	.	.	.	.	.
5:177412897:T:C	intergenic	F12;GRK6	dist=3321;dist=13779	.	.	.	5q35.3	.	.	.	.	.	.	.	.	rs2731673	.	.	.	.	.	.	.	.	.	.	.	.	.	.	.	.	.	.	.	.	.	.	.	.	.	.	.	.	.	.	.	.	.
5:177413083:G:GC	intergenic	F12;GRK6	dist=3507;dist=13593	.	.	.	5q35.3	.	.	.	.	.	.	.	.	rs34275457	.	.	.	.	.	.	.	.	.	.	.	.	.	.	.	.	.	.	.	.	.	.	.	.	.	.	.	.	.	.	.	.	.
5:177414338:T:C	intergenic	F12;GRK6	dist=4762;dist=12338	.	.	.	5q35.3	.	.	.	.	.	.	.	.	rs2545801	.	.	.	.	.	.	.	.	.	.	.	.	.	.	.	.	.	.	.	.	.	.	.	.	.	.	.	.	.	.	.	.	.
5:177415473:T:C	intergenic	F12;GRK6	dist=5897;dist=11203	.	.	.	5q35.3	.	.	.	.	.	.	.	.	rs2731672	.	.	.	.	.
6:32450160:C:T	intergenic	HLA-DRA;HLA-DRB5	dist=5114;dist=67193	.	.	.	6p21.32	.	.	.	.	.	.	.	.	rs9461747	.	.	.	.	.	.	.	.	.	.	.	.	.	.	.	.	.	.	.	.	.	.	.	.	.	.	.	.	.	.	.	.	.
6:32450411:G:T	intergenic	HLA-DRA;HLA-DRB5	dist=5365;dist=66942	.	.	.	6p21.32	.	.	.	.	.	.	.	.	rs9469114	.	.	.	.	.	.	.	.	.	.	.	.	.	.	.	.	.	.	.	.	.	.	.	.	.	.	.	.	.	.	.	.	.
6:32451339:A:G	intergenic	HLA-DRA;HLA-DRB5	dist=6293;dist=66014	.	.	.	6p21.32	.	.	.	.	.	.	.	.	rs12528026	.	.	.	.	.	.	.	.	.	.	.	.	.	.	.	.	.	.	.	.	.	.	.	.	.	.	.	.	.	.	.	.	.
6:32451427:G:A	intergenic	HLA-DRA;HLA-DRB5	dist=6381;dist=65926	.	.	.	6p21.32	.	.	.	.	.	.	.	.	rs12524661	.	.	.	.	.	.	.	.	.	.	.	.	.	.	.	.	.	.	.	.	.	.	.	.	.	.	.	.	.	.	.	.	.
6:32452217:G:A	intergenic	HLA-DRA;HLA-DRB5	dist=7171;dist=65136	.	.	.	6p21.32	.	.	.	.	.	.	.	.	rs9469116	.	.	.	.	.	.	.	.	.	.	.	.	.	.	.	.	.	.	.	.	.	.	.	.	.	.	.	.	.	.	.	.	.
6:32453568:G:A	intergenic	HLA-DRA;HLA-DRB5	dist=8522;dist=63785	.	.	.	6p21.32	.	.	.	.	.	.	.	.	rs7760600	.	.	.	.	.	.	.	.	.	.	.	.	.	.	.	.	.	.	.	.	.	.	.	.	.	.	.	.	.	.	.	.	.
6:32455418:G:A	intergenic	HLA-DRA;HLA-DRB5	dist=10372;dist=61935	.	.	.	6p21.32	.	.	.	.	.	.	.	.	rs113928914	.	.	.	.	.	.	.	.	.	.	.	.	.	.	.	.	.	.	.	.	.	.	.	.	.	.	.	.	.	.	.	.	.
6:32458578:G:A	intergenic	HLA-DRA;HLA-DRB5	dist=13532;dist=58775	.	.	.	6p21.32	.	.	.	.	.	.	.	.	rs113320073	.	.	.	.	.	.	.	.	.	.	.	.	.	.	.	.	.	.	.	.	.	.	.	.	.	.	.	.	.	.	.	.	.
6:32459096:T:C	intergenic	HLA-DRA;HLA-DRB5	dist=14050;dist=58257	.	.	.	6p21.32	.	.	.	.	.	.	.	.	rs4632888	.	.	.	.	.	.	.	.	.	.	.	.	.	.	.	.	.	.	.	.	.	.	.	.	.	.	.	.	.	.	.	.	.
6:32462591:C:A	intergenic	HLA-DRA;HLA-DRB5	dist=17545;dist=54762	.	.	.	6p21.32	.	.	.	.	.	.	.	.	rs58302219	.	.	.	.	.	.	.	.	.	.	.	.	.	.	.	.	.	.	.	.	.	.	.	.	.	.	.	.	.	.	.	.	.
6:32668951:G:A	intergenic	HLA-DQB1;HLA-DQA2	dist=2294;dist=72440	.	.	.	6p21.32	.	.	.	.	.	.	.	.	rs184950714	.	.	.	.	.	.	.	.	.	.	.	.	.	.	.	.	.	.	.	.	.	.	.	.	.	.	.	.	.	.	.	.	.
6:32669359:C:T	intergenic	HLA-DQB1;HLA-DQA2	dist=2702;dist=72032	.	.	.	6p21.32	.	.	.	.	.	.	.	.	rs77329518	.	.	.	.	.	.	.	.	.	.	.	.	.	.	.	.	.	.	.	.	.	.	.	.	.	.	.	.	.	.	.	.	.
6:32682324:C:A	intergenic	HLA-DQB1;HLA-DQA2	dist=15667;dist=59067	.	.	.	6p21.32	.	.	.	.	.	.	.	.	rs1694113	.	.	.	.	.	.	.	.	.	.	.	.	.	.	.	.	.	.	.	.	.	.	.	.	.	.	.	.	.	.	.	.	.
6:32684394:C:A	intergenic	HLA-DQB1;HLA-DQA2	dist=17737;dist=56997	.	.	.	6p21.32	.	.	.	.	.	.	.	.	rs1794510	.	.	.	.	.	.	.	.	.	.	.	.	.	.	.	.	.	.	.	.	.	.	.	.	.	.	.	.	.	.	.	.	.
6:32685194:G:A	intergenic	HLA-DQB1;HLA-DQA2	dist=18537;dist=56197	.	.	.	6p21.32	.	.	.	.	.	.	.	.	rs113529604	.	.	.	.	.	.	.	.	.	.	.	.	.	.	.	.	.	.	.	.	.	.	.	.	.	.	.	.	.	.	.	.	.
6:32686078:G:A	intergenic	HLA-DQB1;HLA-DQA2	dist=19421;dist=55313	.	.	.	6p21.32	.	.	.	.	.	.	.	.	rs76384124	.	.	.	.	.	.	.	.	.	.	.	.	.	.	.	.	.	.	.	.	.	.	.	.	.	.	.	.	.	.	.	.	.
6:32687085:GA:G	intergenic	HLA-DQB1;HLA-DQA2	dist=20428;dist=54305	.	.	.	6p21.32	.	.	.	.	.	.	.	.	rs147882590	.	.	.	.	.	.	.	.	.	.	.	.	.	.	.	.	.	.	.	.	.	.	.	.	.	.	.	.	.	.	.	.	.
6:32687536:TAAAAC:T	intergenic	HLA-DQB1;HLA-DQA2	dist=20879;dist=53850	.	.	.	6p21.32	.	.	.	.	.	.	.	.	rs147639211	.	.	.	.	.	.	.	.	.	.	.	.	.	.	.	.	.	.	.	.	.	.	.	.	.	.	.	.	.	.	.	.	.
6:32687945:A:G	intergenic	HLA-DQB1;HLA-DQA2	dist=21288;dist=53446	.	.	.	6p21.32	.	.	.	.	.	.	.	.	rs111335405	.	.	.	.	.	.	.	.	.	.	.	.	.	.	.	.	.	.	.	.	.	.	.	.	.	.	.	.	.	.	.	.	.
6:32690116:A:T	intergenic	HLA-DQB1;HLA-DQA2	dist=23459;dist=51275	.	.	.	6p21.32	.	.	.	.	.	.	.	.	rs7754496	.	.	.	.	.	.	.	.	.	.	.	.	.	.	.	.	.	.	.	.	.	.	.	.	.	.	.	.	.	.	.	.	.
6:32690139:T:C	intergenic	HLA-DQB1;HLA-DQA2	dist=23482;dist=51252	.	.	.	6p21.32	.	.	.	.	.	.	.	.	rs7775055	.	.	.	.	.	.	.	.	.	.	.	.	.	.	.	.	.	.	.	.	.	.	.	.	.	.	.	.	.	.	.	.	.
6:32690578:A:G	intergenic	HLA-DQB1;HLA-DQA2	dist=23921;dist=50813	.	.	.	6p21.32	.	.	.	.	.	.	.	.	rs116147199	.	.	.	.	.	.	.	.	.	.	.	.	.	.	.	.	.	.	.	.	.	.	.	.	.	.	.	.	.	.	.	.	.
6:32690583:T:C	intergenic	HLA-DQB1;HLA-DQA2	dist=23926;dist=50808	.	.	.	6p21.32	.	.	.	.	.	.	.	.	rs114996593	.	.	.	.	.	.	.	.	.	.	.	.	.	.	.	.	.	.	.	.	.	.	.	.	.	.	.	.	.	.	.	.	.
6:32690833:G:T	intergenic	HLA-DQB1;HLA-DQA2	dist=24176;dist=50558	.	.	.	6p21.32	.	.	.	.	.	.	.	.	rs112574398	.	.	.	.	.	.	.	.	.	.	.	.	.	.	.	.	.	.	.	.	.	.	.	.	.	.	.	.	.	.	.	.	.
6:32690986:T:C	intergenic	HLA-DQB1;HLA-DQA2	dist=24329;dist=50405	.	.	.	6p21.32	.	.	.	.	.	.	.	.	rs149999552	.	.	.	.	.	.	.	.	.	.	.	.	.	.	.	.	.	.	.	.	.	.	.	.	.	.	.	.	.	.	.	.	.
6:32691725:C:A	intergenic	HLA-DQB1;HLA-DQA2	dist=25068;dist=49666	.	.	.	6p21.32	.	.	.	.	.	.	.	.	rs4713588	.	.	.	.	.	.	.	.	.	.	.	.	.	.	.	.	.	.	.	.	.	.	.	.	.	.	.	.	.	.	.	.	.
6:32691805:A:G	intergenic	HLA-DQB1;HLA-DQA2	dist=25148;dist=49586	.	.	.	6p21.32	.	.	.	.	.	.	.	.	rs4713586	.	.	.	.	.	.	.	.	.	.	.	.	.	.	.	.	.	.	.	.	.	.	.	.	.	.	.	.	.	.	.	.	.
6:32692338:G:C	intergenic	HLA-DQB1;HLA-DQA2	dist=25681;dist=49053	.	.	.	6p21.32	.	.	.	.	.	.	.	.	rs112032264	.	.	.	.	.	.	.	.	.	.	.	.	.	.	.	.	.	.	.	.	.	.	.	.	.	.	.	.	.	.	.	.	.
6:32692327:C:T	intergenic	HLA-DQB1;HLA-DQA2	dist=25670;dist=49064	.	.	.	6p21.32	.	.	.	.	.	.	.	.	rs112466823	.	.	.	.	.	.	.	.	.	.	.	.	.	.	.	.	.	.	.	.	.	.	.	.	.	.	.	.	.	.	.	.	.
6:32693089:A:G	intergenic	HLA-DQB1;HLA-DQA2	dist=26432;dist=48302	.	.	.	6p21.32	.	.	.	.	.	.	.	.	rs114744294	.	.	.	.	.	.	.	.	.	.	.	.	.	.	.	.	.	.	.	.	.	.	.	.	.	.	.	.	.	.	.	.	.
6:32693655:T:G	intergenic	HLA-DQB1;HLA-DQA2	dist=26998;dist=47736	.	.	.	6p21.32	.	.	.	.	.	.	.	.	rs111903208	.	.	.	.	.	.	.	.	.	.	.	.	.	.	.	.	.	.	.	.	.	.	.	.	.	.	.	.	.	.	.	.	.
6:32693663:A:T	intergenic	HLA-DQB1;HLA-DQA2	dist=27006;dist=47728	.	.	.	6p21.32	.	.	.	.	.	.	.	.	rs112670480	.	.	.	.	.	.	.	.	.	.	.	.	.	.	.	.	.	.	.	.	.	.	.	.	.	.	.	.	.	.	.	.	.
6:32694580:T:C	intergenic	HLA-DQB1;HLA-DQA2	dist=27923;dist=46811	.	.	.	6p21.32	.	.	.	.	.	.	.	.	rs146335245	.	.	.	.	.	.	.	.	.	.	.	.	.	.	.	.	.	.	.	.	.	.	.	.	.	.	.	.	.	.	.	.	.
6:32694836:A:T	intergenic	HLA-DQB1;HLA-DQA2	dist=28179;dist=46555	.	.	.	6p21.32	.	.	.	.	.	.	.	.	rs112535219	.	.	.	.	.	.	.	.	.	.	.	.	.	.	.	.	.	.	.	.	.	.	.	.	.	.	.	.	.	.	.	.	.
6:32694977:C:T	intergenic	HLA-DQB1;HLA-DQA2	dist=28320;dist=46414	.	.	.	6p21.32	.	.	.	.	.	.	.	.	rs112117693	.	.	.	.	.	.	.	.	.	.	.	.	.	.	.	.	.	.	.	.	.	.	.	.	.	.	.	.	.	.	.	.	.
6:32695177:T:C	intergenic	HLA-DQB1;HLA-DQA2	dist=28520;dist=46214	.	.	.	6p21.32	.	.	.	.	.	.	.	.	rs79951097	.	.	.	.	.	.	.	.	.	.	.	.	.	.	.	.	.	.	.	.	.	.	.	.	.	.	.	.	.	.	.	.	.
6:32695306:A:G	intergenic	HLA-DQB1;HLA-DQA2	dist=28649;dist=46085	.	.	.	6p21.32	.	.	.	.	.	.	.	.	rs140882479	.	.	.	.	.	.	.	.	.	.	.	.	.	.	.	.	.	.	.	.	.	.	.	.	.	.	.	.	.	.	.	.	.
6:32695316:T:G	intergenic	HLA-DQB1;HLA-DQA2	dist=28659;dist=46075	.	.	.	6p21.32	.	.	.	.	.	.	.	.	rs114801596	.	.	.	.	.	.	.	.	.	.	.	.	.	.	.	.	.	.	.	.	.	.	.	.	.	.	.	.	.	.	.	.	.
6:32695379:T:C	intergenic	HLA-DQB1;HLA-DQA2	dist=28722;dist=46012	.	.	.	6p21.32	.	.	.	.	.	.	.	.	rs141748883	.	.	.	.	.	.	.	.	.	.	.	.	.	.	.	.	.	.	.	.	.	.	.	.	.	.	.	.	.	.	.	.	.
6:32696021:C:G	intergenic	HLA-DQB1;HLA-DQA2	dist=29364;dist=45370	.	.	.	6p21.32	.	.	.	.	.	.	.	.	rs199923808	.	.	.	.	.	.	.	.	.	.	.	.	.	.	.	.	.	.	.	.	.	.	.	.	.	.	.	.	.	.	.	.	.
6:32696042:C:T	intergenic	HLA-DQB1;HLA-DQA2	dist=29385;dist=45349	.	.	.	6p21.32	.	.	.	.	.	.	.	.	rs115577932	.	.	.	.	.	.	.	.	.	.	.	.	.	.	.	.	.	.	.	.	.	.	.	.	.	.	.	.	.	.	.	.	.
6:32696342:A:T	intergenic	HLA-DQB1;HLA-DQA2	dist=29685;dist=45049	.	.	.	6p21.32	.	.	.	.	.	.	.	.	rs114218404	.	.	.	.	.	.	.	.	.	.	.	.	.	.	.	.	.	.	.	.	.	.	.	.	.	.	.	.	.	.	.	.	.
6:32696377:C:A	intergenic	HLA-DQB1;HLA-DQA2	dist=29720;dist=45014	.	.	.	6p21.32	.	.	.	.	.	.	.	.	rs115777056	.	.	.	.	.	.	.	.	.	.	.	.	.	.	.	.	.	.	.	.	.	.	.	.	.	.	.	.	.	.	.	.	.
6:32696579:G:C	intergenic	HLA-DQB1;HLA-DQA2	dist=29922;dist=44812	.	.	.	6p21.32	.	.	.	.	.	.	.	.	rs77537414	.	.	.	.	.	.	.	.	.	.	.	.	.	.	.	.	.	.	.	.	.	.	.	.	.	.	.	.	.	.	.	.	.
6:32696596:G:T	intergenic	HLA-DQB1;HLA-DQA2	dist=29939;dist=44795	.	.	.	6p21.32	.	.	.	.	.	.	.	.	rs74756176	.	.	.	.	.	.	.	.	.	.	.	.	.	.	.	.	.	.	.	.	.	.	.	.	.	.	.	.	.	.	.	.	.
6:32697224:T:A	intergenic	HLA-DQB1;HLA-DQA2	dist=30567;dist=44167	.	.	.	6p21.32	.	.	.	.	.	.	.	.	rs17427494	.	.	.	.	.	.	.	.	.	.	.	.	.	.	.	.	.	.	.	.	.	.	.	.	.	.	.	.	.	.	.	.	.
6:32697493:C:A	intergenic	HLA-DQB1;HLA-DQA2	dist=30836;dist=43898	.	.	.	6p21.32	.	.	.	.	.	.	.	.	rs112608098	.	.	.	.	.	.	.	.	.	.	.	.	.	.	.	.	.	.	.	.	.	.	.	.	.	.	.	.	.	.	.	.	.
6:32697779:AAATAT:A	intergenic	HLA-DQB1;HLA-DQA2	dist=31122;dist=43607	.	.	.	6p21.32	.	.	.	.	.	.	.	.	rs149816873	.	.	.	.	.	.	.	.	.	.	.	.	.	.	.	.	.	.	.	.	.	.	.	.	.	.	.	.	.	.	.	.	.
6:32698436:G:A	intergenic	HLA-DQB1;HLA-DQA2	dist=31779;dist=42955	.	.	.	6p21.32	.	.	.	.	.	.	.	.	rs115842332	.	.	.	.	.	.	.	.	.	.	.	.	.	.	.	.	.	.	.	.	.	.	.	.	.	.	.	.	.	.	.	.	.
6:32698445:C:A	intergenic	HLA-DQB1;HLA-DQA2	dist=31788;dist=42946	.	.	.	6p21.32	.	.	.	.	.	.	.	.	rs114325417	.	.	.	.	.	.	.	.	.	.	.	.	.	.	.	.	.	.	.	.	.	.	.	.	.	.	.	.	.	.	.	.	.
6:32698458:G:A	intergenic	HLA-DQB1;HLA-DQA2	dist=31801;dist=42933	.	.	.	6p21.32	.	.	.	.	.	.	.	.	rs115262684	.	.	.	.	.	.	.	.	.	.	.	.	.	.	.	.	.	.	.	.	.	.	.	.	.	.	.	.	.	.	.	.	.
6:32698782:C:T	intergenic	HLA-DQB1;HLA-DQA2	dist=32125;dist=42609	.	.	.	6p21.32	.	.	.	.	.	.	.	.	rs116459302	.	.	.	.	.	.	.	.	.	.	.	.	.	.	.	.	.	.	.	.	.	.	.	.	.	.	.	.	.	.	.	.	.
6:32699422:T:C	intergenic	HLA-DQB1;HLA-DQA2	dist=32765;dist=41969	.	.	.	6p21.32	.	.	.	.	.	.	.	.	rs112317305	.	.	.	.	.	.	.	.	.	.	.	.	.	.	.	.	.	.	.	.	.	.	.	.	.	.	.	.	.	.	.	.	.
6:32700187:G:C	intergenic	HLA-DQB1;HLA-DQA2	dist=33530;dist=41204	.	.	.	6p21.32	.	.	.	.	.	.	.	.	rs36030018	.	.	.	.	.	.	.	.	.	.	.	.	.	.	.	.	.	.	.	.	.	.	.	.	.	.	.	.	.	.	.	.	.
6:32703614:C:T	intergenic	HLA-DQB1;HLA-DQA2	dist=36957;dist=37777	.	.	.	6p21.32	.	.	.	.	.	.	.	.	rs113194380	.	.	.	.	.	.	.	.	.	.	.	.	.	.	.	.	.	.	.	.	.	.	.	.	.	.	.	.	.	.	.	.	.
6:32705278:G:A	intergenic	HLA-DQB1;HLA-DQA2	dist=38621;dist=36113	.	.	.	6p21.32	.	.	.	.	.	.	.	.	rs138256019	.	.	.	.	.	.	.	.	.	.	.	.	.	.	.	.	.	.	.	.	.	.	.	.	.	.	.	.	.	.	.	.	.
6:32706034:G:T	intergenic	HLA-DQB1;HLA-DQA2	dist=39377;dist=35357	.	.	.	6p21.32	.	.	.	.	.	.	.	.	rs141345764	.	.	.	.	.	.	.	.	.	.	.	.	.	.	.	.	.	.	.	.	.	.	.	.	.	.	.	.	.	.	.	.	.
6:32706389:A:T	intergenic	HLA-DQB1;HLA-DQA2	dist=39732;dist=35002	.	.	.	6p21.32	.	.	.	.	.	.	.	.	rs149005483	.	.	.	.	.	.	.	.	.	.	.	.	.	.	.	.	.	.	.	.	.	.	.	.	.	.	.	.	.	.	.	.	.
6:32706401:C:T	intergenic	HLA-DQB1;HLA-DQA2	dist=39744;dist=34990	.	.	.	6p21.32	.	.	.	.	.	.	.	.	rs115276762	.	.	.	.	.	.	.	.	.	.	.	.	.	.	.	.	.	.	.	.	.	.	.	.	.	.	.	.	.	.	.	.	.
6:32706415:A:G	intergenic	HLA-DQB1;HLA-DQA2	dist=39758;dist=34976	.	.	.	6p21.32	.	.	.	.	.	.	.	.	rs117296796	.	.	.	.	.	.	.	.	.	.	.	.	.	.	.	.	.	.	.	.	.	.	.	.	.	.	.	.	.	.	.	.	.
6:32706417:A:G	intergenic	HLA-DQB1;HLA-DQA2	dist=39760;dist=34974	.	.	.	6p21.32	.	.	.	.	.	.	.	.	rs115911154	.	.	.	.	.	.	.	.	.	.	.	.	.	.	.	.	.	.	.	.	.	.	.	.	.	.	.	.	.	.	.	.	.
6:32707693:G:A	intergenic	HLA-DQB1;HLA-DQA2	dist=41036;dist=33698	.	.	.	6p21.32	.	.	.	.	.	.	.	.	rs12525220	.	.	.	.	.	.	.	.	.	.	.	.	.	.	.	.	.	.	.	.	.	.	.	.	.	.	.	.	.	.	.	.	.
6:32712077:ACTTAG:A	intergenic	HLA-DQB1;HLA-DQA2	dist=45420;dist=29309	.	.	.	6p21.32	.	.	.	.	.	.	.	.	rs149324383	.	.	.	.	.	.	.	.	.	.	.	.	.	.	.	.	.	.	.	.	.	.	.	.	.	.	.	.	.	.	.	.	.
6:32712215:C:T	intergenic	HLA-DQB1;HLA-DQA2	dist=45558;dist=29176	.	.	.	6p21.32	.	.	.	.	.	.	.	.	rs12527228	.	.	.	.	.	.	.	.	.	.	.	.	.	.	.	.	.	.	.	.	.	.	.	.	.	.	.	.	.	.	.	.	.
10:73709333:A:G	ncRNA_intronic	BMS1P4;BMS1P4-AGAP5	.	.	.	.	10q22.2	.	.	.	.	.	.	.	.	rs10762556	.	.	.	.	.	.	.	.	.	.	.	.	.	.	.	.	.	.	.	.	.	.	.	.	.	.	.	.	.	.	.	.	.
10:73713946:G:C	ncRNA_intronic	BMS1P4;BMS1P4-AGAP5	.	.	.	.	10q22.2	.	.	.	.	.	.	.	.	rs3870401	.	.	.	.	.	.	.	.	.	.	.	.	.	.	.	.	.	.	.	.	.	.	.	.	.	.	.	.	.	.	.	.	.
10:73714029:A:C	ncRNA_intronic	BMS1P4;BMS1P4-AGAP5	.	.	.	.	10q22.2	.	.	.	.	.	.	.	.	rs3870402	.	.	.	.	.	.	.	.	.	.	.	.	.	.	.	.	.	.	.	.	.	.	.	.	.	.	.	.	.	.	.	.	.
10:73714850:ATT:A	ncRNA_intronic	BMS1P4;BMS1P4-AGAP5	.	.	.	.	10q22.2	.	.	.	.	.	.	.	.	rs200141902	.	.	.	.	.	.	.	.	.	.	.	.	.	.	.	.	.	.	.	.	.	.	.	.	.	.	.	.	.	.	.	.	.
10:73717540:A:G	ncRNA_intronic	BMS1P4;BMS1P4-AGAP5	.	.	.	.	10q22.2	.	.	.	.	.	.	.	.	rs4746143	.	.	.	.	.	.	.	.	.	.	.	.	.	.	.	.	.	.	.	.	.	.	.	.	.	.	.	.	.	.	.	.	.
10:73723834:A:C	ncRNA_intronic	BMS1P4;BMS1P4-AGAP5	.	.	.	.	10q22.2	.	.	.	.	.	.	.	.	rs3849968	.	.	.	.	.	.	.	.	.	.	.	.	.	.	.	.	.	.	.	.	.	.	.	.	.	.	.	.	.	.	.	.	.
10:73727164:T:TA	ncRNA_intronic	BMS1P4;BMS1P4-AGAP5	.	.	.	.	10q22.2	.	.	.	.	.	.	.	.	rs11387949	.	.	.	.	.	.	.	.	.	.	.	.	.	.	.	.	.	.	.	.	.	.	.	.	.	.	.	.	.	.	.	.	.
10:73738909:G:T	intergenic	GLUD1P3;SEC24C	dist=7138;dist=5463	.	.	.	10q22.2	.	.	.	.	.	.	.	.	rs10733894	.	.	.	.	.	.	.	.	.	.	.	.	.	.	.	.	.	.	.	.	.	.	.	.	.	.	.	.	.	.	.	.	.
10:73744991:GACCT:G	intronic	SEC24C	.	.	.	.	10q22.2	.	.	.	.	.	.	.	.	rs546679526	.	.	.	.	.	.	.	.	.	.	.	.	.	.	.	.	.	.	.	.	.	.	.	.	.	.	.	.	.	.	.	.	.
10:73749561:G:T	intronic	SEC24C	.	.	.	.	10q22.2	.	.	.	.	.	.	.	.	rs10740417	.	.	.	.	.	.	.	.	.	.	.	.	.	.	.	.	.	.	.	.	.	.	.	.	.	.	.	.	.	.	.	.	.
10:73752694:G:C	intronic	SEC24C	.	.	.	.	10q22.2	.	.	.	.	.	.	.	.	rs11000765	.	.	.	.	.	.	.	.	.	.	.	.	.	.	.	.	.	.	.	.	.	.	.	.	.	.	.	.	.	.	.	.	.
10:73759564:T:C	intronic	SEC24C	.	.	.	.	10q22.2	.	.	.	.	.	.	.	.	rs10740418	.	.	.	.	.	.	.	.	.	.	.	.	.	.	.	.	.	.	.	.	.	.	.	.	.	.	.	.	.	.	.	.	.
10:73765001:C:G	intronic	SEC24C	.	.	.	.	10q22.2	.	.	.	.	.	.	.	.	rs12413039	.	.	.	.	.	.	.	.	.	.	.	.	.	.	.	.	.	.	.	.	.	.	.	.	.	.	.	.	.	.	.	.	.
10:73766241:A:G	intronic	SEC24C	.	.	.	.	10q22.2	0.6215	0.5334	0.3757	0.2566	0.5845	0.7412	0.6536	0.5677	rs3849969	.	.	.	.	.	.	.	.	.	.	.	.	.	.	.	.	.	.	.	.	.	.	.	.	.	.	.	.	.	.	.	.	.
10:73774730:C:T	intronic	FUT11	.	.	.	.	10q22.2	.	.	.	.	.	.	.	.	rs4746148	.	.	.	.	.	.	.	.	.	.	.	.	.	.	.	.	.	.	.	.	.	.	.	.	.	.	.	.	.	.	.	.	.
10:73778893:C:G	intergenic	FUT11;CHCHD1	dist=2675;dist=3155	.	.	.	10q22.2	.	.	.	.	.	.	.	.	rs1134777	.	.	.	.	.	.	.	.	.	.	.	.	.	.	.	.	.	.	.	.	.	.	.	.	.	.	.	.	.	.	.	.	.
10:73785493:A:G	upstream	ZSWIM8	dist=113	.	.	.	10q22.2	.	.	.	.	.	.	.	.	rs12256103	.	.	.	.	.	.	.	.	.	.	.	.	.	.	.	.	.	.	.	.	.	.	.	.	.	.	.	.	.	.	.	.	.
10:73788268:A:G	intronic	ZSWIM8	.	.	.	.	10q22.2	.	.	.	.	.	.	.	.	rs3911887	.	.	.	.	.	.	.	.	.	.	.	.	.	.	.	.	.	.	.	.	.	.	.	.	.	.	.	.	.	.	.	.	.
10:73799109:G:A	exonic	ZSWIM8	.	synonymous SNV	ZSWIM8:NM_001242487:exon21:c.G4269A:p.L1423L,ZSWIM8:NM_001242488:exon21:c.G4269A:p.L1423L,ZSWIM8:NM_001367799:exon21:c.G4284A:p.L1428L,ZSWIM8:NM_015037:exon21:c.G4284A:p.L1428L	.	10q22.2	0.6264	0.5393	0.3861	0.2636	0.589	0.7432	0.6562	0.5651	rs2271271	.	.	.	.	.	.	.	.	.	.	.	.	.	.	.	.	.	.	.	.	.	.	.	.	.	.	.	.	.	.	.	.	.
10:73802158:T:C	UTR3	NDST2	NM_001330107:c.*460A>G;NM_003635:c.*293A>G	.	.	.	10q22.2	.	.	.	.	.	.	.	.	rs4691	.	.	.	.	.	.	.	.	.	.	.	.	.	.	.	.	.	.	.	.	.	.	.	.	.	.	.	.	.	.	.	.	.
10:73809088:C:T	intronic	NDST2	.	.	.	.	10q22.2	.	.	.	.	.	.	.	.	rs3812637	.	.	.	.	.	.	.	.	.	.	.	.	.	.	.	.	.	.	.	.	.	.	.	.	.	.	.	.	.	.	.	.	.
10:73812345:G:C	upstream;downstream	NDST2;CAMK2G	dist=747;dist=156	.	.	.	10q22.2	.	.	.	.	.	.	.	.	rs10824036	.	.	.	.	.	.	.	.	.	.	.	.	.	.	.	.	.	.	.	.	.	.	.	.	.	.	.	.	.	.	.	.	.
10:73812443:G:C	upstream;downstream	NDST2;CAMK2G	dist=845;dist=58	.	.	.	10q22.2	.	.	.	.	.	.	.	.	rs12783161	.	.	.	.	.	.	.	.	.	.	.	.	.	.	.	.	.	.	.	.	.	.	.	.	.	.	.	.	.	.	.	.	.
10:73816205:T:C	UTR3	CAMK2G	NM_001367524:c.*504A>G;NM_001367541:c.*504A>G;NM_001367528:c.*504A>G;NM_001367526:c.*950A>G;NM_001320898:c.*504A>G;NM_001367523:c.*504A>G;NM_001367520:c.*504A>G;NM_001367540:c.*504A>G;NM_001367538:c.*504A>G;NM_001367522:c.*504A>G;NM_001367535:c.*950A>G;NM_001367519:c.*504A>G;NM_001367529:c.*504A>G;NM_001367521:c.*504A>G;NM_001367514:c.*504A>G	.	.	.	10q22.2	.	.	.	.	.	.	.	.	rs11000785	.	.	.	.	.	.	.	.	.	.	.	.	.	.	.	.	.	.	.	.	.	.	.	.	.	.	.	.	.	.	.	.	.
10:73816608:C:T	UTR3	CAMK2G	NM_001367524:c.*101G>A;NM_001367541:c.*101G>A;NM_001367528:c.*101G>A;NM_001367526:c.*547G>A;NM_001320898:c.*101G>A;NM_001367523:c.*101G>A;NM_001367520:c.*101G>A;NM_001367540:c.*101G>A;NM_001367538:c.*101G>A;NM_001367522:c.*101G>A;NM_001367535:c.*547G>A;NM_001367519:c.*101G>A;NM_001367529:c.*101G>A;NM_001367521:c.*101G>A;NM_001367514:c.*101G>A	.	.	.	10q22.2	.	.	.	.	.	.	.	.	rs12262649	.	.	.	.	.	.	.	.	.	.	.	.	.	.	.	.	.	.	.	.	.	.	.	.	.	.	.	.	.	.	.	.	.
10:73816616:C:A	UTR3	CAMK2G	NM_001367524:c.*93G>T;NM_001367541:c.*93G>T;NM_001367528:c.*93G>T;NM_001367526:c.*539G>T;NM_001320898:c.*93G>T;NM_001367523:c.*93G>T;NM_001367520:c.*93G>T;NM_001367540:c.*93G>T;NM_001367538:c.*93G>T;NM_001367522:c.*93G>T;NM_001367535:c.*539G>T;NM_001367519:c.*93G>T;NM_001367529:c.*93G>T;NM_001367521:c.*93G>T;NM_001367514:c.*93G>T	.	.	.	10q22.2	.	.	.	.	.	.	.	.	rs12262650	.	.	.	.	.	.	.	.	.	.	.	.	.	.	.	.	.	.	.	.	.	.	.	.	.	.	.	.	.	.	.	.	.
10:73818085:G:A	intronic	CAMK2G	.	.	.	.	10q22.2	.	.	.	.	.	.	.	.	rs7080350	.	.	.	.	.	.	.	.	.	.	.	.	.	.	.	.	.	.	.	.	.	.	.	.	.	.	.	.	.	.	.	.	.
10:73819752:C:T	intronic	CAMK2G	.	.	.	.	10q22.2	.	.	.	.	.	.	.	.	rs2306328	.	.	.	.	.	.	.	.	.	.	.	.	.	.	.	.	.	.	.	.	.	.	.	.	.	.	.	.	.	.	.	.	.
10:73820256:G:A	intronic	CAMK2G	.	.	.	.	10q22.2	.	.	.	.	.	.	.	.	rs7098573	.	.	.	.	.	.	.	.	.	.	.	.	.	.	.	.	.	.	.	.	.	.	.	.	.	.	.	.	.	.	.	.	.
10:73820284:C:T	intronic	CAMK2G	.	.	.	.	10q22.2	.	.	.	.	.	.	.	.	rs7098444	.	.	.	.	.	.	.	.	.	.	.	.	.	.	.	.	.	.	.	.	.	.	.	.	.	.	.	.	.	.	.	.	.
10:73824625:T:C	intronic	CAMK2G	.	.	.	.	10q22.2	.	.	.	.	.	.	.	.	rs11000787	.	.	.	.	.	.	.	.	.	.	.	.	.	.	.	.	.	.	.	.	.	.	.	.	.	.	.	.	.	.	.	.	.
10:73884925:A:G	intergenic	CAMK2G;C10orf55	dist=10334;dist=25044	.	.	.	10q22.2	.	.	.	.	.	.	.	.	rs10128262	.	.	.	.	.	.	.	.	.	.	.	.	.	.	.	.	.	.	.	.	.	.	.	.	.	.	.	.	.	.	.	.	.
10:73885121:A:G	intergenic	CAMK2G;C10orf55	dist=10530;dist=24848	.	.	.	10q22.2	.	.	.	.	.	.	.	.	rs10128302	.	.	.	.	.	.	.	.	.	.	.	.	.	.	.	.	.	.	.	.	.	.	.	.	.	.	.	.	.	.	.	.	.
10:73885274:G:A	intergenic	CAMK2G;C10orf55	dist=10683;dist=24695	.	.	.	10q22.2	.	.	.	.	.	.	.	.	rs10824040	.	.	.	.	.	.	.	.	.	.	.	.	.	.	.	.	.	.	.	.	.	.	.	.	.	.	.	.	.	.	.	.	.
10:73885338:A:C	intergenic	CAMK2G;C10orf55	dist=10747;dist=24631	.	.	.	10q22.2	.	.	.	.	.	.	.	.	rs10824041	.	.	.	.	.	.	.	.	.	.	.	.	.	.	.	.	.	.	.	.	.	.	.	.	.	.	.	.	.	.	.	.	.
10:73885669:C:G	intergenic	CAMK2G;C10orf55	dist=11078;dist=24300	.	.	.	10q22.2	.	.	.	.	.	.	.	.	rs2633302	.	.	.	.	.	.	.	.	.	.	.	.	.	.	.	.	.	.	.	.	.	.	.	.	.	.	.	.	.	.	.	.	.
10:73885870:C:T	intergenic	CAMK2G;C10orf55	dist=11279;dist=24099	.	.	.	10q22.2	.	.	.	.	.	.	.	.	rs10824042	.	.	.	.	.	.	.	.	.	.	.	.	.	.	.	.	.	.	.	.	.	.	.	.	.	.	.	.	.	.	.	.	.
10:73886124:G:T	intergenic	CAMK2G;C10orf55	dist=11533;dist=23845	.	.	.	10q22.2	.	.	.	.	.	.	.	.	rs2633303	.	.	.	.	.	.	.	.	.	.	.	.	.	.	.	.	.	.	.	.	.	.	.	.	.	.	.	.	.	.	.	.	.
10:73886389:A:T	intergenic	CAMK2G;C10orf55	dist=11798;dist=23580	.	.	.	10q22.2	.	.	.	.	.	.	.	.	rs2688617	.	.	.	.	.	.	.	.	.	.	.	.	.	.	.	.	.	.	.	.	.	.	.	.	.	.	.	.	.	.	.	.	.
10:73888491:C:A	intergenic	CAMK2G;C10orf55	dist=13900;dist=21478	.	.	.	10q22.2	.	.	.	.	.	.	.	.	rs2675677	.	.	.	.	.	.	.	.	.	.	.	.	.	.	.	.	.	.	.	.	.	.	.	.	.	.	.	.	.	.	.	.	.
10:73888529:A:C	intergenic	CAMK2G;C10orf55	dist=13938;dist=21440	.	.	.	10q22.2	.	.	.	.	.	.	.	.	rs2675676	.	.	.	.	.	.	.	.	.	.	.	.	.	.	.	.	.	.	.	.	.	.	.	.	.	.	.	.	.	.	.	.	.
10:73889290:G:A	intergenic	CAMK2G;C10orf55	dist=14699;dist=20679	.	.	.	10q22.2	.	.	.	.	.	.	.	.	rs2675675	.	.	.	.	.	.	.	.	.	.	.	.	.	.	.	.	.	.	.	.	.	.	.	.	.	.	.	.	.	.	.	.	.
10:73889712:A:G	intergenic	CAMK2G;C10orf55	dist=15121;dist=20257	.	.	.	10q22.2	.	.	.	.	.	.	.	.	rs10824043	.	.	.	.	.	.	.	.	.	.	.	.	.	.	.	.	.	.	.	.	.	.	.	.	.	.	.	.	.	.	.	.	.
10:73889794:G:C	intergenic	CAMK2G;C10orf55	dist=15203;dist=20175	.	.	.	10q22.2	.	.	.	.	.	.	.	.	rs10824044	.	.	.	.	.	.	.	.	.	.	.	.	.	.	.	.	.	.	.	.	.	.	.	.	.	.	.	.	.	.	.	.	.
10:73890170:CA:C	intergenic	CAMK2G;C10orf55	dist=15579;dist=19798	.	.	.	10q22.2	.	.	.	.	.	.	.	.	rs5786126	.	.	.	.	.	.	.	.	.	.	.	.	.	.	.	.	.	.	.	.	.	.	.	.	.	.	.	.	.	.	.	.	.
10:73890892:T:C	intergenic	CAMK2G;C10orf55	dist=16301;dist=19077	.	.	.	10q22.2	.	.	.	.	.	.	.	.	rs2633304	.	.	.	.	.	.	.	.	.	.	.	.	.	.	.	.	.	.	.	.	.	.	.	.	.	.	.	.	.	.	.	.	.
10:73890894:G:C	intergenic	CAMK2G;C10orf55	dist=16303;dist=19075	.	.	.	10q22.2	.	.	.	.	.	.	.	.	rs2688616	.	.	.	.	.	.	.	.	.	.	.	.	.	.	.	.	.	.	.	.	.	.	.	.	.	.	.	.	.	.	.	.	.
10:73891741:C:G	intergenic	CAMK2G;C10orf55	dist=17150;dist=18228	.	.	.	10q22.2	.	.	.	.	.	.	.	.	rs2688615	.	.	.	.	.	.	.	.	.	.	.	.	.	.	.	.	.	.	.	.	.	.	.	.	.	.	.	.	.	.	.	.	.
10:73892365:A:G	intergenic	CAMK2G;C10orf55	dist=17774;dist=17604	.	.	.	10q22.2	.	.	.	.	.	.	.	.	rs2633305	.	.	.	.	.	.	.	.	.	.	.	.	.	.	.	.	.	.	.	.	.	.	.	.	.	.	.	.	.	.	.	.	.
10:73892689:A:C	intergenic	CAMK2G;C10orf55	dist=18098;dist=17280	.	.	.	10q22.2	.	.	.	.	.	.	.	.	rs2633306	.	.	.	.	.	.	.	.	.	.	.	.	.	.	.	.	.	.	.	.	.	.	.	.	.	.	.	.	.	.	.	.	.
10:73892924:G:A	intergenic	CAMK2G;C10orf55	dist=18333;dist=17045	.	.	.	10q22.2	.	.	.	.	.	.	.	.	rs2675674	.	.	.	.	.	.	.	.	.	.	.	.	.	.	.	.	.	.	.	.	.	.	.	.	.	.	.	.	.	.	.	.	.
10:73893287:C:T	intergenic	CAMK2G;C10orf55	dist=18696;dist=16682	.	.	.	10q22.2	.	.	.	.	.	.	.	.	rs2688613	.	.	.	.	.	.	.	.	.	.	.	.	.	.	.	.	.	.	.	.	.	.	.	.	.	.	.	.	.	.	.	.	.
10:73893447:G:T	intergenic	CAMK2G;C10orf55	dist=18856;dist=16522	.	.	.	10q22.2	.	.	.	.	.	.	.	.	rs2688612	.	.	.	.	.	.	.	.	.	.	.	.	.	.	.	.	.	.	.	.	.	.	.	.	.	.	.	.	.	.	.	.	.
10:73894328:G:A	intergenic	CAMK2G;C10orf55	dist=19737;dist=15641	.	.	.	10q22.2	.	.	.	.	.	.	.	.	rs2633309	.	.	.	.	.	.	.	.	.	.	.	.	.	.	.	.	.	.	.	.	.	.	.	.	.	.	.	.	.	.	.	.	.
10:73898102:A:G	intergenic	CAMK2G;C10orf55	dist=23511;dist=11867	.	.	.	10q22.2	.	.	.	.	.	.	.	.	rs2948689	.	.	.	.	.	.	.	.	.	.	.	.	.	.	.	.	.	.	.	.	.	.	.	.	.	.	.	.	.	.	.	.	.
10:73900114:A:T	intergenic	CAMK2G;C10orf55	dist=25523;dist=9855	.	.	.	10q22.2	.	.	.	.	.	.	.	.	rs2461864	.	.	.	.	.	.	.	.	.	.	.	.	.	.	.	.	.	.	.	.	.	.	.	.	.	.	.	.	.	.	.	.	.
10:73900599:C:G	intergenic	CAMK2G;C10orf55	dist=26008;dist=9370	.	.	.	10q22.2	.	.	.	.	.	.	.	.	rs11000804	.	.	.	.	.	.	.	.	.	.	.	.	.	.	.	.	.	.	.	.	.	.	.	.	.	.	.	.	.	.	.	.	.
10:73902243:A:AT	intergenic	CAMK2G;C10orf55	dist=27652;dist=7726	.	.	.	10q22.2	.	.	.	.	.	.	.	.	rs11385547	.	.	.	.	.	.	.	.	.	.	.	.	.	.	.	.	.	.	.	.	.	.	.	.	.	.	.	.	.	.	.	.	.
10:73903978:A:G	intergenic	CAMK2G;C10orf55	dist=29387;dist=5991	.	.	.	10q22.2	.	.	.	.	.	.	.	.	rs2688607	.	.	.	.	.	.	.	.	.	.	.	.	.	.	.	.	.	.	.	.	.	.	.	.	.	.	.	.	.	.	.	.	.
10:73906581:C:G	intergenic	CAMK2G;C10orf55	dist=31990;dist=3388	.	.	.	10q22.2	.	.	.	.	.	.	.	.	rs2633298	.	.	.	.	.	.	.	.	.	.	.	.	.	.	.	.	.	.	.	.	.	.	.	.	.	.	.	.	.	.	.	.	.
10:73909255:T:C	downstream	C10orf55	dist=714	.	.	.	10q22.2	.	.	.	.	.	.	.	.	rs2459449	.	.	.	.	.	.	.	.	.	.	.	.	.	.	.	.	.	.	.	.	.	.	.	.	.	.	.	.	.	.	.	.	.
10:73909432:G:T	downstream	C10orf55	dist=537	.	.	.	10q22.2	.	.	.	.	.	.	.	.	rs2227551	.	.	.	.	.	.	.	.	.	.	.	.	.	.	.	.	.	.	.	.	.	.	.	.	.	.	.	.	.	.	.	.	.
10:73909561:C:T	downstream	C10orf55	dist=408	.	.	.	10q22.2	.	.	.	.	.	.	.	.	rs2227552	.	.	.	.	.	.	.	.	.	.	.	.	.	.	.	.	.	.	.	.	.	.	.	.	.	.	.	.	.	.	.	.	.
10:73930043:A:G	intergenic	C10orf55;VCL	dist=7266;dist=68071	.	.	.	10q22.2	.	.	.	.	.	.	.	.	rs2633316	.	.	.	.	.	.	.	.	.	.	.	.	.	.	.	.	.	.	.	.	.	.	.	.	.	.	.	.	.	.	.	.	.
10:74091491:G:A	intronic	VCL	.	.	.	Cardiomyopathy, dilated, 1W;Cardiomyopathy, hypertrophic, 15	10q22.2	.	.	.	.	.	.	.	.	rs3750862	.	.	.	.	.	.	.	.	.	.	.	.	.	.	.	.	.	.	.	.	.	.	.	.	.	.	.	.	.	.	.	.	.
10:74105307:G:A	exonic	VCL	.	synonymous SNV	VCL:NM_003373:exon16:c.G2388A:p.P796P,VCL:NM_014000:exon16:c.G2388A:p.P796P	Cardiomyopathy, dilated, 1W;Cardiomyopathy, hypertrophic, 15	10q22.2	0.4761	0.1261	0.3736	0.2618	0.5442	0.5852	0.531	0.4094	rs767809	.	.	.	.	.	.	.	.	.	.	.	.	.	.	.	.	.	.	.	.	.	.	.	.	.	.	.	.	.	.	.	.	.
10:74107171:C:A	intronic	VCL	.	.	.	Cardiomyopathy, dilated, 1W;Cardiomyopathy, hypertrophic, 15	10q22.2	.	.	.	.	.	.	.	.	rs2131957	.	.	.	.	.	.	.	.	.	.	.	.	.	.	.	.	.	.	.	.	.	.	.	.	.	.	.	.	.	.	.	.	.
10:74107856:C:T	intronic	VCL	.	.	.	Cardiomyopathy, dilated, 1W;Cardiomyopathy, hypertrophic, 15	10q22.2	.	.	.	.	.	.	.	.	rs1874151	.	.	.	.	.	.	.	.	.	.	.	.	.	.	.	.	.	.	.	.	.	.	.	.	.	.	.	.	.	.	.	.	.
10:74109307:T:C	intronic	VCL	.	.	.	Cardiomyopathy, dilated, 1W;Cardiomyopathy, hypertrophic, 15	10q22.2	.	.	.	.	.	.	.	.	rs2270551	.	.	.	.	.	.	.	.	.	.	.	.	.	.	.	.	.	.	.	.	.	.	.	.	.	.	.	.	.	.	.	.	.
10:74111132:C:G	intronic	VCL	.	.	.	Cardiomyopathy, dilated, 1W;Cardiomyopathy, hypertrophic, 15	10q22.2	.	.	.	.	.	.	.	.	rs16931177	.	.	.	.	.	.	.	.	.	.	.	.	.	.	.	.	.	.	.	.	.	.	.	.	.	.	.	.	.	.	.	.	.
10:74113407:C:T	intronic	VCL	.	.	.	Cardiomyopathy, dilated, 1W;Cardiomyopathy, hypertrophic, 15	10q22.2	.	.	.	.	.	.	.	.	rs34885185	.	.	.	.	.	.	.	.	.	.	.	.	.	.	.	.	.	.	.	.	.	.	.	.	.	.	.	.	.	.	.	.	.
10:74113881:C:T	intronic	VCL	.	.	.	Cardiomyopathy, dilated, 1W;Cardiomyopathy, hypertrophic, 15	10q22.2	.	.	.	.	.	.	.	.	rs10824071	.	.	.	.	.	.	.	.	.	.	.	.	.	.	.	.	.	.	.	.	.	.	.	.	.	.	.	.	.	.	.	.	.
10:74114134:C:T	intronic	VCL	.	.	.	Cardiomyopathy, dilated, 1W;Cardiomyopathy, hypertrophic, 15	10q22.2	0.5033	0.3821	0.3899	0.2629	0.5454	0.5913	0.5524	0.4113	rs10824072	.	.	.	.	.	.	.	.	.	.	.	.	.	.	.	.	.	.	.	.	.	.	.	.	.	.	.	.	.	.	.	.	.
10:74115458:T:G	intronic	VCL	.	.	.	Cardiomyopathy, dilated, 1W;Cardiomyopathy, hypertrophic, 15	10q22.2	.	.	.	.	.	.	.	.	rs10824073	.	.	.	.	.	.	.	.	.	.	.	.	.	.	.	.	.	.	.	.	.	.	.	.	.	.	.	.	.	.	.	.	.
10:74117387:C:G	intronic	VCL	.	.	.	Cardiomyopathy, dilated, 1W;Cardiomyopathy, hypertrophic, 15	10q22.2	.	.	.	.	.	.	.	.	rs12572820	.	.	.	.	.	.	.	.	.	.	.	.	.	.	.	.	.	.	.	.	.	.	.	.	.	.	.	.	.	.	.	.	.
10:74121589:G:T	UTR3	AP3M1	NM_001320265:c.*2221C>A;NM_001320263:c.*2221C>A;NM_001320264:c.*2221C>A;NM_012095:c.*2221C>A;NM_207012:c.*2221C>A	.	.	.	10q22.2	.	.	.	.	.	.	.	.	rs3180427	.	.	.	.	.	.	.	.	.	.	.	.	.	.	.	.	.	.	.	.	.	.	.	.	.	.	.	.	.	.	.	.	.
10:74130145:A:G	intronic	AP3M1	.	.	.	.	10q22.2	.	.	.	.	.	.	.	.	rs11000882	.	.	.	.	.	.	.	.	.	.	.	.	.	.	.	.	.	.	.	.	.	.	.	.	.	.	.	.	.	.	.	.	.
10:74133731:T:C	intronic	AP3M1	.	.	.	.	10q22.2	.	.	.	.	.	.	.	.	rs10824079	.	.	.	.	.	.	.	.	.	.	.	.	.	.	.	.	.	.	.	.	.	.	.	.	.	.	.	.	.	.	.	.	.
10:74169750:T:A	intronic	ADK	.	.	.	Hypermethioninemia due to adenosine kinase deficiency, Autosomal recessive	10q22.2	.	.	.	.	.	.	.	.	rs10824091	.	.	.	.	.	.	.	.	.	.	.	.	.	.	.	.	.	.	.	.	.	.	.	.	.	.	.	.	.	.	.	.	.
10:113588287:G:A	exonic	HABP2	.	nonsynonymous SNV	HABP2:NM_001177660:exon13:c.G1523A:p.G508E,HABP2:NM_004132:exon13:c.G1601A:p.G534E	.	10q25.3	0.0222	0.0054	0.007	0	0.0289	0.033	0.0297	0.0088	rs7080536	0	D	1	D	1	D	0	D	1	A	2.335	M	-3.4	D	-6.09	D	0.846	5.551	26.4	0.997	0.984	D	0.39	D	0.682	D	0.487	0	5.93	0.917	1.048	0.998	0.976
11:22199694:C:A	intronic	ANO5	.	.	.	Gnathodiaphyseal dysplasia, Autosomal dominant;Miyoshi muscular dystrophy 3, Autosomal recessive;Muscular dystrophy, limb-girdle, type 2L, Autosomal recessive	11p14.3	.	.	.	.	.	.	.	.	rs4408310	.	.	.	.	.	.	.	.	.	.	.	.	.	.	.	.	.	.	.	.	.	.	.	.	.	.	.	.	.	.	.	.	.
11:22205302:A:G	intronic	ANO5	.	.	.	Gnathodiaphyseal dysplasia, Autosomal dominant;Miyoshi muscular dystrophy 3, Autosomal recessive;Muscular dystrophy, limb-girdle, type 2L, Autosomal recessive	11p14.3	.	.	.	.	.	.	.	.	rs10741930	.	.	.	.	.	.	.	.	.	.	.	.	.	.	.	.	.	.	.	.	.	.	.	.	.	.	.	.	.	.	.	.	.
11:22205338:T:C	intronic	ANO5	.	.	.	Gnathodiaphyseal dysplasia, Autosomal dominant;Miyoshi muscular dystrophy 3, Autosomal recessive;Muscular dystrophy, limb-girdle, type 2L, Autosomal recessive	11p14.3	.	.	.	.	.	.	.	.	rs10833719	.	.	.	.	.	.	.	.	.	.	.	.	.	.	.	.	.	.	.	.	.	.	.	.	.	.	.	.	.	.	.	.	.
11:22250324:A:T	exonic	ANO5	.	nonsynonymous SNV	ANO5:NM_001142649:exon10:c.A963T:p.L321F,ANO5:NM_213599:exon10:c.A966T:p.L322F	Gnathodiaphyseal dysplasia, Autosomal dominant;Miyoshi muscular dystrophy 3, Autosomal recessive;Muscular dystrophy, limb-girdle, type 2L, Autosomal recessive	11p14.3	0.4835	0.163	0.284	0.1824	0.5942	0.5892	0.5346	0.5057	rs7481951	0.136	T	0.011	B	0.022	B	0.289	N	1	P	1.3	L	-0.19	T	-2.27	N	0.071	1.463	13.12	0.992	0.084	N	-0.934	T	0	T	0.554	0	3.01	1.062	1.088	0.907	0.993
11:22221100:C:CA	exonic	ANO5	.	frameshift substitution	ANO5:NM_001142649:exon5:c.181delinsCA:p.N63Kfs*14,ANO5:NM_213599:exon5:c.184delinsCA:p.N64Kfs*14	Gnathodiaphyseal dysplasia, Autosomal dominant;Miyoshi muscular dystrophy 3, Autosomal recessive;Muscular dystrophy, limb-girdle, type 2L, Autosomal recessive	11p14.3	0.001	0.0003	0.0004	0	0.0002	0.0017	0.0011	0	rs137854521	.	.	.	.	.	.	.	.	.	.	.	.	.	.	.	.	.	.	.	.	.	.	.	.	.	.	.	.	.	.	.	.	.
11:22597096:T:C	intergenic	LINC01495;FANCF	dist=105077;dist=25437	.	.	.	11p14.3	.	.	.	.	.	.	.	.	rs755015706	.	.	.	.	.	.	.	.	.	.	.	.	.	.	.	.	.	.	.	.	.	.	.	.	.	.	.	.	.	.	.	.	.
14:103127613:C:G	exonic	TNFAIP2	.	nonsynonymous SNV	TNFAIP2:NM_006291:exon2:c.C844G:p.Q282E,TNFAIP2:NM_001371220:exon3:c.C844G:p.Q282E,TNFAIP2:NM_001371221:exon3:c.C844G:p.Q282E	.	14q32.32	0.6253	0.4684	0.6062	0.5306	0.599	0.665	0.6276	0.6153	rs1132339	0.025	D	0.978	D	0.571	P	0.002	N	0.815	P	1.995	M	3.31	T	-1.22	N	0.163	3.452	23	0.973	0.51	D	-1.075	T	0	T	0.726	0	3.5	0.871	0.798	1	1
14:103129660:G:C	intronic	TNFAIP2	.	.	.	.	14q32.32	.	.	.	.	.	.	.	.	rs2234130	.	.	.	.	.	.	.	.	.	.	.	.	.	.	.	.	.	.	.	.	.	.	.	.	.	.	.	.	.	.	.	.	.
14:103130151:G:A	intronic	TNFAIP2	.	.	.	.	14q32.32	0.593	0.3786	0.5446	0.5998	0.5314	0.6221	0.6335	0.6636	rs2234131	.	.	.	.	.	.	.	.	.	.	.	.	.	.	.	.	.	.	.	.	.	.	.	.	.	.	.	.	.	.	.	.	.
14:103130272:T:A	intronic	TNFAIP2	.	.	.	.	14q32.32	0.6106	0.3884	0.6003	0.659	0.5866	0.6383	0.6373	0.6556	rs2234133	.	.	.	.	.	.	.	.	.	.	.	.	.	.	.	.	.	.	.	.	.	.	.	.	.	.	.	.	.	.	.	.	.
14:103134419:G:A	intronic	TNFAIP2	.	.	.	.	14q32.32	.	.	.	.	.	.	.	.	rs11160713	.	.	.	.	.	.	.	.	.	.	.	.	.	.	.	.	.	.	.	.	.	.	.	.	.	.	.	.	.	.	.	.	.
14:103137158:G:A	UTR3	TNFAIP2	NM_001371221:c.*1155G>A;NM_001371220:c.*1155G>A;NM_006291:c.*1798G>A	.	.	.	14q32.32	.	.	.	.	.	.	.	.	rs4283165	.	.	.	.	.	.	.	.	.	.	.	.	.	.	.	.	.	.	.	.	.	.	.	.	.	.	.	.	.	.	.	.	.
14:103137159:A:T	UTR3	TNFAIP2	NM_001371221:c.*1156A>T;NM_001371220:c.*1156A>T;NM_006291:c.*1799A>T	.	.	.	14q32.32	.	.	.	.	.	.	.	.	rs4369588	.	.	.	.	.	.	.	.	.	.	.	.	.	.	.	.	.	.	.	.	.	.	.	.	.	.	.	.	.	.	.	.	.
14:103137232:C:T	UTR3	TNFAIP2	NM_001371221:c.*1229C>T;NM_001371220:c.*1229C>T;NM_006291:c.*1872C>T	.	.	.	14q32.32	.	.	.	.	.	.	.	.	rs8126	.	.	.	.	.	.	.	.	.	.	.	.	.	.	.	.	.	.	.	.	.	.	.	.	.	.	.	.	.	.	.	.	.
14:103137885:A:G	downstream	TNFAIP2	dist=446	.	.	.	14q32.32	.	.	.	.	.	.	.	.	rs8176373	.	.	.	.	.	.	.	.	.	.	.	.	.	.	.	.	.	.	.	.	.	.	.	.	.	.	.	.	.	.	.	.	.
14:103139939:C:T	intergenic	TNFAIP2;LINC00605	dist=2500;dist=47282	.	.	.	14q32.32	.	.	.	.	.	.	.	.	rs2183193	.	.	.	.	.	.	.	.	.	.	.	.	.	.	.	.	.	.	.	.	.	.	.	.	.	.	.	.	.	.	.	.	.
14:103146225:T:G	intergenic	TNFAIP2;LINC00605	dist=8786;dist=40996	.	.	.	14q32.32	.	.	.	.	.	.	.	.	rs6575944	.	.	.	.	.	.	.	.	.	.	.	.	.	.	.	.	.	.	.	.	.	.	.	.	.	.	.	.	.	.	.	.	.
15:84631400:G:A	upstream	SCAND2P	dist=60	.	.	.	15q25.2	.	.	.	.	.	.	.	.	rs3825877	.	.	.	.	.	.	.	.	.	.	.	.	.	.	.	.	.	.	.	.	.	.	.	.	.	.	.	.	.	.	.	.	.
15:84631524:C:T	ncRNA_exonic	SCAND2P	.	.	.	.	15q25.2	.	.	.	.	.	.	.	.	rs3825878	.	.	.	.	.	.	.	.	.	.	.	.	.	.	.	.	.	.	.	.	.	.	.	.	.	.	.	.	.	.	.	.	.
15:84632519:A:G	ncRNA_intronic	SCAND2P	.	.	.	.	15q25.2	.	.	.	.	.	.	.	.	rs2292463	.	.	.	.	.	.	.	.	.	.	.	.	.	.	.	.	.	.	.	.	.	.	.	.	.	.	.	.	.	.	.	.	.
15:84635039:A:G	ncRNA_intronic	SCAND2P	.	.	.	.	15q25.2	.	.	.	.	.	.	.	.	rs6496284	.	.	.	.	.	.	.	.	.	.	.	.	.	.	.	.	.	.	.	.	.	.	.	.	.	.	.	.	.	.	.	.	.
15:84654022:T:C	intronic	WDR73	.	.	.	Galloway-Mowat syndrome, Autosomal recessive	15q25.2	.	.	.	.	.	.	.	.	rs4842978	.	.	.	.	.	.	.	.	.	.	.	.	.	.	.	.	.	.	.	.	.	.	.	.	.	.	.	.	.	.	.	.	.
15:84655131:G:T	upstream;downstream	WDR73;NMB	dist=788;dist=1	.	.	.	15q25.2	.	.	.	.	.	.	.	.	rs1107179	.	.	.	.	.	.	.	.	.	.	.	.	.	.	.	.	.	.	.	.	.	.	.	.	.	.	.	.	.	.	.	.	.
15:84661669:G:A	intergenic	NMB;SEC11A	dist=3470;dist=7868	.	.	.	15q25.2	.	.	.	.	.	.	.	.	rs8033343	.	.	.	.	.	.	.	.	.	.	.	.	.	.	.	.	.	.	.	.	.	.	.	.	.	.	.	.	.	.	.	.	.
15:84662223:T:A	intergenic	NMB;SEC11A	dist=4024;dist=7314	.	.	.	15q25.2	.	.	.	.	.	.	.	.	rs8042926	.	.	.	.	.	.	.	.	.	.	.	.	.	.	.	.	.	.	.	.	.	.	.	.	.	.	.	.	.	.	.	.	.
15:84671998:C:T	intronic	SEC11A	.	.	.	.	15q25.2	.	.	.	.	.	.	.	.	rs6496318	.	.	.	.	.	.	.	.	.	.	.	.	.	.	.	.	.	.	.	.	.	.	.	.	.	.	.	.	.	.	.	.	.
15:84672152:C:G	intronic	SEC11A	.	.	.	.	15q25.2	.	.	.	.	.	.	.	.	rs7176522	.	.	.	.	.	.	.	.	.	.	.	.	.	.	.	.	.	.	.	.	.	.	.	.	.	.	.	.	.	.	.	.	.
15:84676407:C:T	intronic	SEC11A	.	.	.	.	15q25.2	.	.	.	.	.	.	.	.	rs8023276	.	.	.	.	.	.	.	.	.	.	.	.	.	.	.	.	.	.	.	.	.	.	.	.	.	.	.	.	.	.	.	.	.
15:84690617:TA:T	intronic	SEC11A	.	.	.	.	15q25.2	.	.	.	.	.	.	.	.	rs11321670	.	.	.	.	.	.	.	.	.	.	.	.	.	.	.	.	.	.	.	.	.	.	.	.	.	.	.	.	.	.	.	.	.
15:84695892:A:T	intronic	SEC11A	.	.	.	.	15q25.2	.	.	.	.	.	.	.	.	rs7171167	.	.	.	.	.	.	.	.	.	.	.	.	.	.	.	.	.	.	.	.	.	.	.	.	.	.	.	.	.	.	.	.	.
15:84699298:G:A	intronic	SEC11A	.	.	.	.	15q25.2	.	.	.	.	.	.	.	.	rs8029660	.	.	.	.	.	.	.	.	.	.	.	.	.	.	.	.	.	.	.	.	.	.	.	.	.	.	.	.	.	.	.	.	.
15:84710027:C:T	intronic	SEC11A	.	.	.	.	15q25.3	.	.	.	.	.	.	.	.	rs8033459	.	.	.	.	.	.	.	.	.	.	.	.	.	.	.	.	.	.	.	.	.	.	.	.	.	.	.	.	.	.	.	.	.
15:84712154:T:C	intronic	SEC11A	.	.	.	.	15q25.3	.	.	.	.	.	.	.	.	rs8027779	.	.	.	.	.	.	.	.	.	.	.	.	.	.	.	.	.	.	.	.	.	.	.	.	.	.	.	.	.	.	.	.	.
15:84712241:TA:T	intronic	SEC11A	.	.	.	.	15q25.3	.	.	.	.	.	.	.	.	rs60405847	.	.	.	.	.	.	.	.	.	.	.	.	.	.	.	.	.	.	.	.	.	.	.	.	.	.	.	.	.	.	.	.	.
15:84717037:A:G	upstream	SEC11A	dist=577	.	.	.	15q25.3	.	.	.	.	.	.	.	.	rs11073663	.	.	.	.	.	.	.	.	.	.	.	.	.	.	.	.	.	.	.	.	.	.	.	.	.	.	.	.	.	.	.	.	.
15:84730649:G:A	intergenic	SEC11A;ZNF592	dist=14189;dist=17943	.	.	.	15q25.3	.	.	.	.	.	.	.	.	rs12592554	.	.	.	.	.	.	.	.	.	.	.	.	.	.	.	.	.	.	.	.	.	.	.	.	.	.	.	.	.	.	.	.	.
15:84733704:C:T	intergenic	SEC11A;ZNF592	dist=17244;dist=14888	.	.	.	15q25.3	.	.	.	.	.	.	.	.	rs58581703	.	.	.	.	.	.	.	.	.	.	.	.	.	.	.	.	.	.	.	.	.	.	.	.	.	.	.	.	.	.	.	.	.
15:84734657:G:A	intergenic	SEC11A;ZNF592	dist=18197;dist=13935	.	.	.	15q25.3	.	.	.	.	.	.	.	.	rs8028490	.	.	.	.	.	.	.	.	.	.	.	.	.	.	.	.	.	.	.	.	.	.	.	.	.	.	.	.	.	.	.	.	.
15:84737633:G:A	intergenic	SEC11A;ZNF592	dist=21173;dist=10959	.	.	.	15q25.3	.	.	.	.	.	.	.	.	rs10220733	.	.	.	.	.	.	.	.	.	.	.	.	.	.	.	.	.	.	.	.	.	.	.	.	.	.	.	.	.	.	.	.	.
15:84739161:CTG:C	intergenic	SEC11A;ZNF592	dist=22701;dist=9429	.	.	.	15q25.3	.	.	.	.	.	.	.	.	rs140461151	.	.	.	.	.	.	.	.	.	.	.	.	.	.	.	.	.	.	.	.	.	.	.	.	.	.	.	.	.	.	.	.	.
15:84739404:C:T	intergenic	SEC11A;ZNF592	dist=22944;dist=9188	.	.	.	15q25.3	.	.	.	.	.	.	.	.	rs1030863	.	.	.	.	.	.	.	.	.	.	.	.	.	.	.	.	.	.	.	.	.	.	.	.	.	.	.	.	.	.	.	.	.
15:84754562:A:T	intronic	ZNF592	.	.	.	.	15q25.3	.	.	.	.	.	.	.	.	rs6496401	.	.	.	.	.	.	.	.	.	.	.	.	.	.	.	.	.	.	.	.	.	.	.	.	.	.	.	.	.	.	.	.	.
15:84760817:G:C	intronic	ZNF592	.	.	.	.	15q25.3	.	.	.	.	.	.	.	.	rs11854313	.	.	.	.	.	.	.	.	.	.	.	.	.	.	.	.	.	.	.	.	.	.	.	.	.	.	.	.	.	.	.	.	.
15:84766840:G:A	intronic	ZNF592	.	.	.	.	15q25.3	.	.	.	.	.	.	.	.	rs11073702	.	.	.	.	.	.	.	.	.	.	.	.	.	.	.	.	.	.	.	.	.	.	.	.	.	.	.	.	.	.	.	.	.
15:84774849:C:T	intronic	ZNF592	.	.	.	.	15q25.3	.	.	.	.	.	.	.	.	rs9788687	.	.	.	.	.	.	.	.	.	.	.	.	.	.	.	.	.	.	.	.	.	.	.	.	.	.	.	.	.	.	.	.	.
15:84779989:G:T	intronic	ZNF592	.	.	.	.	15q25.3	.	.	.	.	.	.	.	.	rs8023658	.	.	.	.	.	.	.	.	.	.	.	.	.	.	.	.	.	.	.	.	.	.	.	.	.	.	.	.	.	.	.	.	.
15:84780337:G:T	intronic	ZNF592	.	.	.	.	15q25.3	.	.	.	.	.	.	.	.	rs55646601	.	.	.	.	.	.	.	.	.	.	.	.	.	.	.	.	.	.	.	.	.	.	.	.	.	.	.	.	.	.	.	.	.
15:84786327:C:T	intronic	ZNF592	.	.	.	.	15q25.3	.	.	.	.	.	.	.	.	rs1975277	.	.	.	.	.	.	.	.	.	.	.	.	.	.	.	.	.	.	.	.	.	.	.	.	.	.	.	.	.	.	.	.	.
15:84787514:C:T	intronic	ZNF592	.	.	.	.	15q25.3	.	.	.	.	.	.	.	.	rs10438428	.	.	.	.	.	.	.	.	.	.	.	.	.	.	.	.	.	.	.	.	.	.	.	.	.	.	.	.	.	.	.	.	.
15:84791721:T:C	intronic	ZNF592	.	.	.	.	15q25.3	.	.	.	.	.	.	.	.	rs28595395	.	.	.	.	.	.	.	.	.	.	.	.	.	.	.	.	.	.	.	.	.	.	.	.	.	.	.	.	.	.	.	.	.
15:84793439:T:C	intronic	ZNF592	.	.	.	.	15q25.3	.	.	.	.	.	.	.	.	rs12595786	.	.	.	.	.	.	.	.	.	.	.	.	.	.	.	.	.	.	.	.	.	.	.	.	.	.	.	.	.	.	.	.	.
15:84806850:T:C	downstream	ZNF592	dist=405	.	.	.	15q25.3	.	.	.	.	.	.	.	.	rs11073729	.	.	.	.	.	.	.	.	.	.	.	.	.	.	.	.	.	.	.	.	.	.	.	.	.	.	.	.	.	.	.	.	.
15:84808101:C:T	intergenic	ZNF592;ALPK3	dist=1656;dist=8579	.	.	.	15q25.3	.	.	.	.	.	.	.	.	rs56074163	.	.	.	.	.	.	.	.	.	.	.	.	.	.	.	.	.	.	.	.	.	.	.	.	.	.	.	.	.	.	.	.	.
15:84811365:C:T	intergenic	ZNF592;ALPK3	dist=4920;dist=5315	.	.	.	15q25.3	.	.	.	.	.	.	.	.	rs11073730	.	.	.	.	.	.	.	.	.	.	.	.	.	.	.	.	.	.	.	.	.	.	.	.	.	.	.	.	.	.	.	.	.
15:84818413:A:G	intronic	ALPK3	.	.	.	.	15q25.3	.	.	.	.	.	.	.	.	rs8039472	.	.	.	.	.	.	.	.	.	.	.	.	.	.	.	.	.	.	.	.	.	.	.	.	.	.	.	.	.	.	.	.	.
15:84818729:C:T	intronic	ALPK3	.	.	.	.	15q25.3	.	.	.	.	.	.	.	.	rs4633690	.	.	.	.	.	.	.	.	.	.	.	.	.	.	.	.	.	.	.	.	.	.	.	.	.	.	.	.	.	.	.	.	.
15:84818746:G:T	intronic	ALPK3	.	.	.	.	15q25.3	.	.	.	.	.	.	.	.	rs2879828	.	.	.	.	.	.	.	.	.	.	.	.	.	.	.	.	.	.	.	.	.	.	.	.	.	.	.	.	.	.	.	.	.
15:84820117:A:G	intronic	ALPK3	.	.	.	.	15q25.3	.	.	.	.	.	.	.	.	rs6496441	.	.	.	.	.	.	.	.	.	.	.	.	.	.	.	.	.	.	.	.	.	.	.	.	.	.	.	.	.	.	.	.	.
15:84820477:T:C	intronic	ALPK3	.	.	.	.	15q25.3	.	.	.	.	.	.	.	.	rs11854291	.	.	.	.	.	.	.	.	.	.	.	.	.	.	.	.	.	.	.	.	.	.	.	.	.	.	.	.	.	.	.	.	.
15:84821285:C:T	intronic	ALPK3	.	.	.	.	15q25.3	.	.	.	.	.	.	.	.	rs2115630	.	.	.	.	.	.	.	.	.	.	.	.	.	.	.	.	.	.	.	.	.	.	.	.	.	.	.	.	.	.	.	.	.
15:84825188:A:T	intronic	ALPK3	.	.	.	.	15q25.3	.	.	.	.	.	.	.	.	rs8024538	.	.	.	.	.	.	.	.	.	.	.	.	.	.	.	.	.	.	.	.	.	.	.	.	.	.	.	.	.	.	.	.	.
15:84828713:G:T	intronic	ALPK3	.	.	.	.	15q25.3	.	.	.	.	.	.	.	.	rs7183401	.	.	.	.	.	.	.	.	.	.	.	.	.	.	.	.	.	.	.	.	.	.	.	.	.	.	.	.	.	.	.	.	.
15:84829414:A:T	intronic	ALPK3	.	.	.	.	15q25.3	.	.	.	.	.	.	.	.	rs6496452	.	.	.	.	.	.	.	.	.	.	.	.	.	.	.	.	.	.	.	.	.	.	.	.	.	.	.	.	.	.	.	.	.
17:66134676:G:A	intronic	CEP112	.	.	.	.	17q24.1	.	.	.	.	.	.	.	.	rs77620153	.	.	.	.	.	.	.	.	.	.	.	.	.	.	.	.	.	.	.	.	.	.	.	.	.	.	.	.	.	.	.	.	.
17:66135592:A:G	intronic	CEP112	.	.	.	.	17q24.1	.	.	.	.	.	.	.	.	rs9910950	.	.	.	.	.	.	.	.	.	.	.	.	.	.	.	.	.	.	.	.	.	.	.	.	.	.	.	.	.	.	.	.	.
17:66136049:A:G	intronic	CEP112	.	.	.	.	17q24.1	.	.	.	.	.	.	.	.	rs73992250	.	.	.	.	.	.	.	.	.	.	.	.	.	.	.	.	.	.	.	.	.	.	.	.	.	.	.	.	.	.	.	.	.
17:66136728:G:A	intronic	CEP112	.	.	.	.	17q24.1	.	.	.	.	.	.	.	.	rs9891968	.	.	.	.	.	.	.	.	.	.	.	.	.	.	.	.	.	.	.	.	.	.	.	.	.	.	.	.	.	.	.	.	.
17:66138565:T:G	intronic	CEP112	.	.	.	.	17q24.1	.	.	.	.	.	.	.	.	rs9908597	.	.	.	.	.	.	.	.	.	.	.	.	.	.	.	.	.	.	.	.	.	.	.	.	.	.	.	.	.	.	.	.	.
17:66142666:G:A	intronic	CEP112	.	.	.	.	17q24.1	.	.	.	.	.	.	.	.	rs76375367	.	.	.	.	.	.	.	.	.	.	.	.	.	.	.	.	.	.	.	.	.	.	.	.	.	.	.	.	.	.	.	.	.
17:66144550:G:A	intronic	CEP112	.	.	.	.	17q24.1	.	.	.	.	.	.	.	.	rs55657678	.	.	.	.	.	.	.	.	.	.	.	.	.	.	.	.	.	.	.	.	.	.	.	.	.	.	.	.	.	.	.	.	.
17:66168441:A:G	intronic	CEP112	.	.	.	.	17q24.1	.	.	.	.	.	.	.	.	rs7213215	.	.	.	.	.	.	.	.	.	.	.	.	.	.	.	.	.	.	.	.	.	.	.	.	.	.	.	.	.	.	.	.	.
17:66179997:T:A	intronic	CEP112	.	.	.	.	17q24.1	.	.	.	.	.	.	.	.	rs74531840	.	.	.	.	.	.	.	.	.	.	.	.	.	.	.	.	.	.	.	.	.	.	.	.	.	.	.	.	.	.	.	.	.
17:66183113:T:G	intronic	CEP112	.	.	.	.	17q24.1	.	.	.	.	.	.	.	.	rs11658189	.	.	.	.	.	.	.	.	.	.	.	.	.	.	.	.	.	.	.	.	.	.	.	.	.	.	.	.	.	.	.	.	.
17:66184276:C:T	intronic	CEP112	.	.	.	.	17q24.1	.	.	.	.	.	.	.	.	rs28835035	.	.	.	.	.	.	.	.	.	.	.	.	.	.	.	.	.	.	.	.	.	.	.	.	.	.	.	.	.	.	.	.	.
17:66185678:C:T	intronic	CEP112	.	.	.	.	17q24.1	.	.	.	.	.	.	.	.	rs73992265	.	.	.	.	.	.	.	.	.	.	.	.	.	.	.	.	.	.	.	.	.	.	.	.	.	.	.	.	.	.	.	.	.
17:66187595:A:G	intronic	CEP112	.	.	.	.	17q24.1	.	.	.	.	.	.	.	.	rs73992267	.	.	.	.	.	.	.	.	.	.	.	.	.	.	.	.	.	.	.	.	.	.	.	.	.	.	.	.	.	.	.	.	.
17:66189867:C:CA	intronic	CEP112	.	.	.	.	17q24.1	.	.	.	.	.	.	.	.	rs144432387	.	.	.	.	.	.	.	.	.	.	.	.	.	.	.	.	.	.	.	.	.	.	.	.	.	.	.	.	.	.	.	.	.
17:66190870:C:T	intronic	CEP112	.	.	.	.	17q24.1	.	.	.	.	.	.	.	.	rs9902706	.	.	.	.	.	.	.	.	.	.	.	.	.	.	.	.	.	.	.	.	.	.	.	.	.	.	.	.	.	.	.	.	.
17:66194566:A:C	intergenic	CEP112;APOH	dist=2433;dist=17467	.	.	.	17q24.1	.	.	.	.	.	.	.	.	rs9905408	.	.	.	.	.	.	.	.	.	.	.	.	.	.	.	.	.	.	.	.	.	.	.	.	.	.	.	.	.	.	.	.	.
17:66194802:G:T	intergenic	CEP112;APOH	dist=2669;dist=17231	.	.	.	17q24.1	.	.	.	.	.	.	.	.	rs9906486	.	.	.	.	.	.	.	.	.	.	.	.	.	.	.	.	.	.	.	.	.	.	.	.	.	.	.	.	.	.	.	.	.
17:66212167:C:G	exonic	APOH	.	nonsynonymous SNV	APOH:NM_000042:exon8:c.G1004C:p.W335S	.	17q24.2	0.0488	0.0077	0.0185	0.0692	0.0723	0.0555	0.0628	0.0479	rs1801690	0.022	D	0.999	D	0.954	D	0.01	N	0	P	2.3	M	1.96	T	-3.7	D	0.379	4.74	24.7	0.988	0.828	D	-1.109	T	0.013	T	0.516	0	5.7	0.871	0.852	1	0.998
17:66245588:G:A	intergenic	APOH;PRKCA	dist=16173;dist=57025	.	.	.	17q24.2	.	.	.	.	.	.	.	.	rs76452927	.	.	.	.	.	.	.	.	.	.	.	.	.	.	.	.	.	.	.	.	.	.	.	.	.	.	.	.	.	.	.	.	.
17:66247762:C:G	intergenic	APOH;PRKCA	dist=18347;dist=54851	.	.	.	17q24.2	.	.	.	.	.	.	.	.	.	.	.	.	.	.	.	.	.	.	.	.	.	.	.	.	.	.	.	.	.	.	.	.	.	.	.	.	.	.	.	.	.	.
17:66247846:C:G	intergenic	APOH;PRKCA	dist=18431;dist=54767	.	.	.	17q24.2	.	.	.	.	.	.	.	.	rs16959006	.	.	.	.	.	.	.	.	.	.	.	.	.	.	.	.	.	.	.	.	.	.	.	.	.	.	.	.	.	.	.	.	.
17:66248660:C:A	intergenic	APOH;PRKCA	dist=19245;dist=53953	.	.	.	17q24.2	.	.	.	.	.	.	.	.	rs78085377	.	.	.	.	.	.	.	.	.	.	.	.	.	.	.	.	.	.	.	.	.	.	.	.	.	.	.	.	.	.	.	.	.
17:66249003:T:C	intergenic	APOH;PRKCA	dist=19588;dist=53610	.	.	.	17q24.2	.	.	.	.	.	.	.	.	rs78483340	.	.	.	.	.	.	.	.	.	.	.	.	.	.	.	.	.	.	.	.	.	.	.	.	.	.	.	.	.	.	.	.	.
18:36681510:G:A	exonic	FHOD3	.	nonsynonymous SNV	FHOD3:NM_001281739:exon12:c.G1385A:p.R462Q,FHOD3:NM_025135:exon12:c.G1385A:p.R462Q,FHOD3:NM_001281740:exon15:c.G1910A:p.R637Q	.	18q12.2	0.0015	0.0008	0.0017	0.0001	0.0003	0.0023	0.0011	0	rs151313792	0.028	D	1	D	0.996	D	0	D	1	D	2.135	M	2.15	T	-2.15	N	0.612	6.55	31	1	0.983	D	-0.697	T	0.199	T	0.615	0	5.04	0.917	0.953	0.984	0.998
18:36931922:A:G	intronic	KIAA1328	.	.	.	.	18q12.2	.	.	.	.	.	.	.	.	rs182837199	.	.	.	.	.	.	.	.	.	.	.	.	.	.	.	.	.	.	.	.	.	.	.	.	.	.	.	.	.	.	.	.	.
18:59321698:A:G	intergenic	CPLX4;LMAN1	dist=3049;dist=6126	.	.	.	18q21.32	.	.	.	.	.	.	.	.	rs117153087	.	.	.	.	.	.	.	.	.	.	.	.	.	.	.	.	.	.	.	.	.	.	.	.	.	.	.	.	.	.	.	.	.
18:59333237:T:A	exonic	LMAN1	.	nonsynonymous SNV	LMAN1:NM_005570:exon11:c.A1228T:p.M410L	Combined factor V and VIII deficiency, Autosomal recessive	18q21.32	0.1191	0.0306	0.18	0.1065	0.1207	0.1364	0.1278	0.0681	rs2298711	0.174	T	0	B	0	B	0	N	0.782	P	1.265	L	0.65	T	0.09	N	0.049	0.922	10.21	0.609	0.819	D	-1.059	T	0	T	0.732	0	-1.14	0.991	0.148	0.993	0.994
18:59342537:T:C	intronic	LMAN1	.	.	.	Combined factor V and VIII deficiency, Autosomal recessive	18q21.32	.	.	.	.	.	.	.	.	rs12604758	.	.	.	.	.	.	.	.	.	.	.	.	.	.	.	.	.	.	.	.	.	.	.	.	.	.	.	.	.	.	.	.	.
18:59343563:T:C	intronic	LMAN1	.	.	.	Combined factor V and VIII deficiency, Autosomal recessive	18q21.32	.	.	.	.	.	.	.	.	rs41441347	.	.	.	.	.	.	.	.	.	.	.	.	.	.	.	.	.	.	.	.	.	.	.	.	.	.	.	.	.	.	.	.	.
18:59344798:A:C	intronic	LMAN1	.	.	.	Combined factor V and VIII deficiency, Autosomal recessive	18q21.32	.	.	.	.	.	.	.	.	rs41468947	.	.	.	.	.	.	.	.	.	.	.	.	.	.	.	.	.	.	.	.	.	.	.	.	.	.	.	.	.	.	.	.	.
18:59348568:T:A	intronic	LMAN1	.	.	.	Combined factor V and VIII deficiency, Autosomal recessive	18q21.32	.	.	.	.	.	.	.	.	rs17696641	.	.	.	.	.	.	.	.	.	.	.	.	.	.	.	.	.	.	.	.	.	.	.	.	.	.	.	.	.	.	.	.	.
18:59353974:T:C	intronic	LMAN1	.	.	.	Combined factor V and VIII deficiency, Autosomal recessive	18q21.32	.	.	.	.	.	.	.	.	rs12604424	.	.	.	.	.	.	.	.	.	.	.	.	.	.	.	.	.	.	.	.	.	.	.	.	.	.	.	.	.	.	.	.	.
18:59363410:C:T	intergenic	LMAN1;CCBE1	dist=4145;dist=67529	.	.	.	18q21.32	.	.	.	.	.	.	.	.	rs12608430	.	.	.	.	.	.	.	.	.	.	.	.	.	.	.	.	.	.	.	.	.	.	.	.	.	.	.	.	.	.	.	.	.
18:59373561:T:C	intergenic	LMAN1;CCBE1	dist=14296;dist=57378	.	.	.	18q21.32	.	.	.	.	.	.	.	.	rs77905572	.	.	.	.	.	.	.	.	.	.	.	.	.	.	.	.	.	.	.	.	.	.	.	.	.	.	.	.	.	.	.	.	.
18:59376672:C:T	intergenic	LMAN1;CCBE1	dist=17407;dist=54267	.	.	.	18q21.32	.	.	.	.	.	.	.	.	rs4940867	.	.	.	.	.	.	.	.	.	.	.	.	.	.	.	.	.	.	.	.	.	.	.	.	.	.	.	.	.	.	.	.	.
18:59383222:T:A	intergenic	LMAN1;CCBE1	dist=23957;dist=47717	.	.	.	18q21.32	.	.	.	.	.	.	.	.	rs78723480	.	.	.	.	.	.	.	.	.	.	.	.	.	.	.	.	.	.	.	.	.	.	.	.	.	.	.	.	.	.	.	.	.
[truncated: 1 more columns]

[truncated: 7 more sheets: S11, S12, S13, S14, S15, S16, S17]
